# Supplementary material for: Fine-Tuning Phylogenetic Alignment and Haplogrouping of mtDNA Sequences
Source: Int J Mol Sci. 2021 May 27;22(11):5747. doi: 10.3390/ijms22115747 (PMC8198973; doi:10.3390/ijms22115747)
Supplement: Supplementary file 1 [file ijms-22-05747-s001.zip]

Archive with 1 entries (1 files):
- ijms-1230934-supplementary.xlsx
