# Supplementary material for: Fine-Tuning Phylogenetic Alignment and Haplogrouping of mtDNA Sequences
Source: Int J Mol Sci. 2021 May 27;22(11):5747. doi: 10.3390/ijms22115747 (PMC8198973; doi:10.3390/ijms22115747)
Supplement: Supplementary file 1 [file ijms-22-05747-s001.zip › ijms-1230934-supplementary.xlsx]

## Sheet: Table S1
Table S1. Updates of Phylotree mitogenome sequences
AF381986.1	AF381986.2
AF381999.1	AF381999.2
AF382003.1	AF382003.2
AF382007.1	AF382007.2
AF382010.1	AF382010.2
AY275535.1	AY275535.2
AY275536.2	AY275536.3
EF528162.1	EF528162.2
FJ460547.1	FJ460547.2
GQ214524.1	GQ214524.2
GQ983072.1	GQ983072.2
GQ983100.1	GQ983100.2
JQ701741.1	JQ701741.2
JX289099.1	JX289099.2
JX289101.1	JX289101.2
JX289126.1	JX289126.2
JX289129.1	JX289129.2

## Sheet: Table S2
Table S2. List of revised Phylotree (build 17) motifs
mt-MRCA	16129A	16182M	16183M	16187T	16189C	16223T	16230G	16278T	16311C	16519Y	73G	146C	152C	195C	247A	263G	315.1c	750G	769A	825A	1018A	1438G	2706G	2758A	2885C	3594T	4104G	4312T	4769G	7028T	7146G	7256T	7521A	8468T	8655T	8701G	8860G	9540C	10398G	10664T	10688A	10810C	10873C	10915C	11719A	11914A	12705T	13105G	13276G
L0	16129A	16182M	16183M	16187T	16189C	16223T	16230G	16278T	16311C	16519Y	73G	146C	152C	195C	247A	315.1c	750G	769A	825A	1018A	1048T	1438G	2706G	2758A	2885C	3516A	3594T	4104G	4312T	4769G	5442C	6185C	7028T	7146G	7256T	7521A	8468T	8655T	8701G	8860G	9042T	9347G	9540C	10398G	10589A	10664T	10688A	10810C	10873C
L0a'b'f'g'k	16129A	16172C	16182M	16183M	16187T	16189C	16223T	16230G	16278T	16311C	16519Y	73G	146C	152C	189G	195C	247A	315.1c	750G	769A	825A	1018A	1048T	1438G	2706G	2758A	2885C	3516A	3594T	4104G	4312T	4586C	4769G	5442C	6185C	7028T	7146G	7256T	7521A	8468T	8655T	8701G	8860G	9042T	9347G	9540C	9818T	10398G	10589A
L0a'b'f'g	16129A	16172C	16182M	16183M	16187T	16189C	16223T	16230G	16278T	16311C	16519Y	146C	152C	185A	189G	247A	263G	315.1c	750G	769A	825A	1018A	1048T	1438G	2245G	2706G	2758A	2885C	3516A	3594T	4104G	4312T	4586C	4769G	5442C	5603T	6185C	7028T	7146G	7256T	7521A	8468T	8655T	8701G	8860G	9042T	9347G	9540C	9818T
L0a'b'g	16129A	16148T	16172C	16182M	16183M	16187T	16189C	16223T	16230G	16278T	16311C	16519Y	93G	95M	146C	152C	185A	189G	236C	247A	263G	315.1c	750G	769A	825A	1018A	1048T	1438G	2245G	2706G	2758A	2885C	3516A	3594T	4104G	4312T	4586C	4769G	5442C	5603T	6185C	7028T	7146G	7256T	7521A	8428T	8468T	8566G	8655T
L0a'g	16129A	16148T	16172C	16182M	16183M	16187T	16188G	16189C	16223T	16230G	16278T	16311C	16519Y	93G	95M	146C	152C	185A	189G	236C	247A	263G	315.1c	750G	769A	825A	1018A	1048T	1438G	2245G	2706G	2758A	2885C	3516A	3594T	4104G	4312T	4586C	4769G	5442C	5603T	6185C	7028T	7146G	7256T	7521A	8428T	8468T	8566G
L0a	16129A	16148T	16172C	16182M	16183M	16187T	16188G	16189C	16223T	16230G	16311C	16320T	16519Y	93G	95M	152C	185A	189G	236C	247A	263G	315.1c	750G	769A	825A	1018A	1048T	1438G	2245G	2706G	2758A	2885C	3516A	3594T	4104G	4312T	4586C	4769G	5231A	5442C	5460A	5603T	6185C	7028T	7146G	7256T	7521A	8428T	8468T
L0a1'4	16129A	16148T	16168T	16172C	16182M	16183M	16187T	16188G	16189C	16223T	16230G	16311C	16320T	16519Y	93G	95M	152C	185A	189G	236C	247A	263G	315.1c	750G	769A	825A	1018A	1048T	1438G	2245G	2706G	2758A	2885C	3516A	3594T	4104G	4312T	4586C	4769G	5231A	5442C	5460A	5603T	6185C	7028T	7146G	7256T	7521A	8428T
L0a1	16129A	16148T	16168T	16172C	16182M	16183M	16187T	16188G	16189C	16223T	16230G	16311C	16320T	16519Y	93G	95M	152C	185A	189G	236C	247A	263G	315.1c	750G	769A	825A	1018A	1048T	1438G	2245G	2706G	2758A	2885C	3516A	3594T	4104G	4312T	4586C	4769G	5096C	5231A	5442C	5460A	5603T	6185C	7028T	7146G	7256T	7521A
L0a1a	16129A	16148T	16168T	16172C	16182M	16183M	16187T	16188G	16189C	16223T	16230G	16311C	16320T	16519Y	64Y	93G	95M	152C	185A	189G	236C	247A	263G	315.1c	750G	769A	825A	1018A	1048T	1438G	2245G	2706G	2758A	2885C	3516A	3594T	3866C	4104G	4312T	4586C	4769G	5096C	5231A	5442C	5460A	5603T	6185C	7028T	7146G
L0a1a+200	16129A	16148T	16168T	16172C	16182M	16183M	16187T	16188G	16189C	16223T	16230G	16311C	16320T	16519Y	64Y	93G	95M	152C	185A	189G	200G	236C	247A	263G	315.1c	750G	769A	825A	1018A	1048T	1438G	2245G	2706G	2758A	2885C	3516A	3594T	3866C	4104G	4312T	4586C	4769G	5096C	5231A	5442C	5460A	5603T	6185C	7028T
L0a1a1	16129A	16148T	16168T	16172C	16182M	16183M	16187T	16188G	16189C	16223T	16230G	16311C	16320T	16519Y	64Y	93G	95M	152C	185A	189G	200G	236C	247A	263G	315.1c	750G	769A	825A	1018A	1048T	1438G	2245G	2706G	2758A	2759C	2885C	3516A	3594T	3866C	4104G	4312T	4586C	4769G	5096C	5231A	5442C	5460A	5603T	6185C
L0a1a2	16129A	16148T	16168T	16172C	16182M	16183M	16187T	16188G	16189C	16223T	16230G	16311C	16320T	16519Y	64Y	93G	95M	185A	189G	200G	236C	247A	263G	315.1c	750G	769A	825A	1018A	1048T	1438G	2245C	2706G	2758A	2885C	3516A	3594T	3866C	4104G	4312T	4586C	4769G	5096C	5231A	5442C	5460A	5603T	6185C	7028T	7146G
L0a1a3	16129A	16148T	16168T	16172C	16182M	16183M	16187T	16188G	16189C	16223T	16230G	16311C	16320T	16519Y	64Y	93G	95M	152C	185A	189G	200G	236C	247A	263G	315.1c	750G	769A	825A	1018A	1048T	1438G	2245G	2706G	2758A	2885C	3516A	3594T	3866C	4104G	4312T	4586C	4769G	5096C	5231A	5442C	5460A	5603T	6185C	7028T
L0a1+16293	16129A	16148T	16168T	16172C	16182M	16183M	16187T	16188G	16189C	16223T	16230G	16293G	16311C	16320T	16519Y	93G	95M	152C	185A	189G	236C	247A	263G	315.1c	750G	769A	825A	1018A	1048T	1438G	2245G	2706G	2758A	2885C	3516A	3594T	4104G	4312T	4586C	4769G	5096C	5231A	5442C	5460A	5603T	6185C	7028T	7146G	7256T
L0a1b	16129A	16148T	16168T	16172C	16182M	16183M	16187T	16188G	16189C	16223T	16230G	16278T	16293G	16311C	16320T	16519Y	93G	95M	152C	185A	189G	236C	247A	263G	315.1c	750G	769A	825A	1018A	1048T	1438G	2245G	2706G	2758A	2885C	3516A	3594T	4104G	4312T	4586C	4769G	5096C	5231A	5442C	5460A	5603T	5911T	6185C	7028T
L0a1b1	16129A	16148T	16168T	16172C	16182M	16183M	16187T	16188G	16189C	16223T	16230G	16278T	16293G	16311C	16320T	16519Y	93G	95M	185A	189G	236C	247A	263G	315.1c	750G	769A	825A	1018A	1048T	1438G	2245G	2706G	2758A	2885C	3516A	3594T	4104G	4312T	4586C	4769G	5096C	5231A	5442C	5460A	5603T	5911T	6185C	7028T	7146G
L0a1b1a	16129A	16148T	16168T	16172C	16182M	16183M	16187T	16188G	16189C	16223T	16230G	16278T	16293G	16311C	16320T	16519Y	93G	95M	185A	189G	236C	247A	263G	315.1c	750G	769A	825A	1018A	1048T	1438G	2245G	2706G	2758A	2885C	3516A	3594T	4104G	4312T	4586C	4769G	5096C	5231A	5442C	5460A	5603T	5911T	6185C	7028T	7146G
L0a1b1a1	16129A	16148T	16168T	16172C	16182M	16183M	16187T	16188G	16189C	16223T	16230G	16278T	16293G	16311C	16320T	16519Y	93G	95M	185A	189G	236C	247A	263G	315.1c	750G	769A	825A	961C	1018A	1048T	1438G	2245G	2706G	2758A	2885C	3516A	3594T	4104G	4312T	4586C	4769G	5096C	5231A	5442C	5460A	5603T	5911T	6185C	7028T
L0a1b1a1a	16129A	16148T	16168T	16172C	16182M	16183M	16187T	16188G	16189C	16223T	16230G	16278T	16293G	16311C	16320T	16519Y	93G	95M	185A	189G	236C	247A	263G	315.1c	750G	769A	825A	961C	1018A	1048T	1438G	2245G	2706G	2758A	2885C	3516A	3594T	4104G	4312T	4586C	4769G	5096C	5231A	5442C	5460A	5603T	5911T	6185C	7028T
L0a1b2	16093C	16129A	16148T	16168T	16172C	16182M	16183M	16187T	16188G	16189C	16223T	16230G	16278T	16293G	16311C	16320T	16519Y	93G	95M	152C	185A	189G	236C	247A	263G	315.1c	750G	769A	825A	1018A	1048T	1438G	2245G	2706G	2758A	2885C	3516A	3594T	4104G	4312T	4586C	4769G	5096C	5231A	5442C	5460A	5563A	5603T	5911T
L0a1b2a	16093C	16129A	16148T	16168T	16172C	16182M	16183M	16187T	16188G	16189C	16223T	16230G	16278T	16293G	16311C	16320T	16519Y	93G	95M	152C	185A	189G	236C	247A	263G	315.1c	750G	769A	825A	1018A	1048T	1438G	2245G	2706G	2758A	2885C	3516A	3594T	4104G	4312T	4586C	4769G	5096C	5231A	5442C	5460A	5563A	5603T	5911T
L0a1c	16129A	16148T	16168T	16172C	16182M	16183M	16187T	16188G	16189C	16223T	16230G	16293G	16311C	16320T	16519Y	93G	95M	152C	185A	189G	236C	247A	263G	315.1c	750G	769A	825A	1018A	1048T	1438G	2245G	2706G	2758A	2885C	3516A	3594T	4104G	4312T	4586C	4769G	5096C	5231A	5442C	5460A	5603T	6185C	7028T	7146G	7256T
L0a1c1	16148T	16168T	16172C	16182M	16183M	16187T	16188G	16189C	16223T	16230G	16287T	16293G	16311C	16320T	16519Y	93G	95M	152C	185A	189G	236C	247A	263G	315.1c	750G	769A	825A	1018A	1048T	1438G	2245G	2706G	2758A	2885C	3516A	3594T	4104G	4312T	4586C	4769G	5096C	5231A	5442C	5460A	5603T	6185C	7028T	7146G	7256T
L0a1d	16129A	16148T	16168T	16172C	16182M	16183M	16187T	16188G	16189C	16223T	16230G	16293G	16311C	16519Y	93G	95M	152C	185A	189G	236C	247A	263G	315.1c	553T	750G	769A	825A	1018A	1048T	1438G	2245G	2706G	2758A	2885C	3516A	3594T	4104G	4312T	4586C	4769G	5096C	5231A	5442C	5460A	5603T	6185C	7028T	7146G	7256T
L0a1e	16129A	16148T	16172C	16182M	16183M	16187T	16188G	16189C	16223T	16230G	16311C	16320T	16519Y	93G	95M	185A	189G	236C	247A	263G	315.1c	750G	769A	825A	1018A	1048T	1438G	2245G	2706G	2758A	2885C	3516A	3594T	4104G	4312T	4586C	4769G	5096C	5147A	5231A	5442C	5460A	5603T	5608T	6185C	7028T	7146G	7256T	7521A
L0a4	16129A	16148T	16168T	16172C	16182M	16183M	16187T	16188G	16189C	16192T	16223T	16230G	16234T	16259A	16311C	16319A	16320T	16519Y	93G	95M	185A	189G	236C	247A	263G	315.1c	750G	769A	825A	1018A	1048T	1438G	2245G	2706G	2758A	2885C	2887C	3010A	3516A	3594T	4104G	4312T	4586C	4769G	5060T	5231A	5442C	5460A	5603T
L0a2	16148T	16172C	16182M	16183M	16187T	16188G	16189C	16223T	16230G	16311C	16320T	16519Y	64T	93G	95M	152C	189G	236C	247A	263G	315.1c	750G	769A	825A	1018A	1048T	1438G	2245G	2706G	2758A	2885C	3516A	3594T	4104G	4312T	4586C	4769G	5147A	5231A	5442C	5460A	5603T	5711G	6185C	6257A	7028T	7146G	7256T	7521A
L0a2a	16148T	16172C	16182M	16183M	16187T	16188G	16189C	16223T	16230G	16311C	16320T	16519Y	64T	93G	95M	152C	189G	236C	247A	263G	315.1c	750G	769A	825A	1018A	1048T	1438G	2245G	2706G	2758A	2885C	3516A	3594T	4104G	4312T	4586C	4769G	5147A	5231A	5442C	5460A	5603T	5711G	6185C	6257A	7028T	7146G	7256T	7521A
L0a2a1	16148T	16172C	16182M	16183M	16187T	16188G	16189C	16223T	16230G	16311C	16320T	16519Y	64T	93G	95M	152C	189G	236C	247A	263G	315.1c	750G	769A	825A	1018A	1048T	1438G	2245G	2706G	2758A	2885C	3516A	3594T	4104G	4312T	4586C	4769G	5147A	5231A	5442C	5460A	5603T	5711G	6185C	6257A	7028T	7146G	7256T	7521A
L0a2a1a	16148T	16172C	16182M	16183M	16187T	16188G	16189C	16223T	16230G	16311C	16320T	16519Y	64T	93G	95M	152C	189G	236C	247A	263G	315.1c	750G	769A	825A	1018A	1048T	1438G	2245G	2706G	2758A	2885C	3516A	3594T	4104G	4312T	4586C	4598C	4769G	5147A	5231A	5442C	5460A	5603T	5711G	6185C	6257A	7028T	7146G	7256T
L0a2a1a1	16148T	16172C	16182M	16183M	16187T	16188G	16189C	16223T	16230G	16311C	16320T	16519Y	64T	93G	95M	152C	189G	236C	247A	263G	315.1c	750G	769A	825A	1018A	1048T	1438G	2245G	2706G	2758A	2885C	3516A	3594T	4104G	4312T	4586C	4598C	4769G	5147A	5231A	5442C	5460A	5603T	5711G	6185C	6257A	7028T	7146G	7256T
L0a2a1a2	16148T	16172C	16182M	16183M	16187T	16188G	16189C	16223T	16230G	16311C	16320T	16519Y	64T	93G	95M	152C	189G	236C	247A	263G	315.1c	750G	769A	825A	1018A	1048T	1438G	2245G	2706G	2758A	2885C	3516A	3594T	4104G	4312T	4586C	4598C	4769G	5147A	5231A	5442C	5460A	5603T	5711G	6185C	6257A	7028T	7146G	7256T
L0a2a1b	16093Y	16148T	16172C	16182M	16183M	16187T	16188G	16189C	16223T	16230G	16311C	16320T	16519Y	64T	93G	95M	152C	189G	236C	247A	263G	315.1c	750G	769A	825A	1018A	1048T	1438G	2245G	2706G	2758A	2885C	3516A	3594T	3834A	4104G	4312T	4586C	4769G	5147A	5231A	5442C	5460A	5558G	5603T	5711G	6185C	6257A	7028T
L0a2a2	16148T	16172C	16182M	16183M	16187T	16188G	16189C	16223T	16230G	16311C	16320T	16519Y	64T	93G	95M	152C	189G	204C	207A	236C	247A	263G	315.1c	750G	769A	825A	1018A	1048T	1438G	2245G	2706G	2758A	2885C	3516A	3594T	4104G	4312T	4586C	4769G	5147A	5231A	5442C	5460A	5603T	5711G	6185C	6257A	7028T	7146G
L0a2a2a	16148T	16172C	16182M	16183M	16187T	16188G	16189C	16223T	16230G	16311C	16320T	16519Y	64T	93G	95M	152C	189G	204C	207A	236C	247A	263G	315.1c	750G	769A	825A	1018A	1048T	1438G	2245G	2706G	2758A	2885C	3516A	3594T	4104G	4312T	4586C	4769G	5147A	5231A	5442C	5460A	5603T	5711G	6185C	6257A	7028T	7146G
L0a2a2a1	16148T	16172C	16182M	16183M	16187T	16188G	16189C	16223T	16230G	16311C	16320T	16519Y	64T	93G	95M	152C	189G	204C	207A	236C	247A	263G	315.1c	750G	769A	825A	1018A	1048T	1438G	2245G	2706G	2758A	2885C	3516A	3594T	4104G	4312T	4586C	4769G	5147A	5231A	5442C	5460A	5603T	5711G	6185C	6257A	7028T	7146G
L0a2a2a2	16148T	16172C	16182M	16183M	16187T	16188G	16189C	16223T	16230G	16311C	16320T	16519Y	64T	93G	95M	152C	189G	204C	207A	236C	247A	263G	315.1c	750G	769A	825A	1018A	1048T	1438G	2245G	2706G	2758A	2885C	3516A	3594T	4104G	4312T	4586C	4769G	5147A	5231A	5442C	5460A	5603T	5711G	6185C	6257A	7028T	7146G
L0a2b	16148T	16172C	16182M	16183M	16187T	16188A	16189C	16223T	16230G	16242T	16311C	16320T	16390A	16519Y	64T	93G	95M	236C	247A	263G	315.1c	750G	769A	825A	1018A	1048T	1438G	2245G	2706G	2758A	2885C	3372C	3516A	3594T	4104G	4312T	4586C	4769G	5147A	5231A	5237A	5442C	5460A	5603T	5711G	6185C	6257A	7028T	7146G
L0a2b1	16148T	16172C	16182M	16183M	16187T	16188A	16189C	16223T	16230G	16242T	16311C	16320T	16390A	16519Y	64T	93G	95M	236C	247A	263G	315.1c	750G	769A	825A	1018A	1048T	1438G	1598A	2245G	2706G	2758A	2885C	3372C	3516A	3594T	4104G	4312T	4586C	4769G	5147A	5231A	5237A	5442C	5460A	5603T	5711G	6185C	6257A	7028T
L0a2c	16148T	16172C	16182M	16183M	16187T	16188A	16189C	16214T	16223T	16230G	16234T	16311C	16519Y	64T	93G	95M	152C	189G	194T	236C	247A	263G	315.1c	750G	769A	825A	1018A	1048T	1438G	2245G	2706G	2758A	2885C	3516A	3594T	3693A	3738T	4012G	4104G	4312T	4586C	4769G	5147A	5231A	5442C	5460A	5603T	5711G	6185C
L0a2d	16148T	16172C	16182M	16183M	16187T	16188G	16189C	16223T	16230G	16311C	16320T	16519Y	64T	93G	95M	152C	189G	236C	247A	263G	315.1c	750G	769A	825A	1018A	1048T	1438G	2245G	2706G	2758A	2885C	3516A	3594T	4104G	4312T	4586C	4769G	5147A	5231A	5442C	5460A	5581G	5603T	5711G	6185C	6257A	7028T	7146G	7256T
L0a3	16129A	16148T	16172C	16182M	16183M	16187T	16188G	16189C	16223T	16230G	16311C	16320T	16519Y	93G	95M	152C	185A	189G	236C	247A	263G	315.1c	750G	769A	825A	1018A	1048T	1438G	2245G	2706G	2758A	2885C	3516A	3594T	4104G	4312T	4586C	4769G	5231A	5442C	5460A	5603T	6185C	7028T	7146G	7256T	7521A	8428T	8468T
L0g	16129A	16148T	16169T	16172C	16182M	16183M	16187T	16188G	16189C	16223T	16230G	16278T	16311C	16519Y	93G	95M	146C	152C	185A	189G	195C	198T	204C	207A	236C	247A	263G	315.1c	499A	750G	769A	825A	1018A	1048T	1415A	1438G	2245G	2706G	2758A	2885C	3516A	3594T	4104G	4312T	4466G	4586C	4769G	4814T	4943G
L0b	16051G	16129A	16148T	16164G	16172C	16182M	16183M	16189C	16223T	16230G	16278T	16311C	16519Y	93G	95M	146C	152C	185A	189G	236C	247A	263G	315.1c	750G	769A	825A	1018A	1048T	1438G	2245G	2706G	2758A	2885C	3516A	3594T	4104G	4312T	4586C	4769G	5442C	5603T	6185C	6719C	7028T	7146G	7256T	7521A	8428T	8468T
L0f	16129A	16169T	16172C	16182M	16183M	16187T	16189C	16223T	16230G	16278T	16311C	16327T	16368C	16519Y	146C	152C	185A	189G	207R	247A	263G	315.1c	750G	769A	825A	1018A	1048T	1438G	2245G	2706G	2758A	2885C	3516A	3594T	4104G	4312T	4586C	4769G	4964T	5442C	5603T	6185C	7028T	7146G	7148C	7256T	7521A	8468T	8655T
L0f1	16129A	16169T	16172C	16182M	16183M	16189C	16223T	16230G	16278T	16311C	16327T	16354T	16368C	16519Y	151T	152C	185A	189G	207R	247A	263G	315.1c	750G	769A	825A	1018A	1048T	1438G	2245G	2706G	2758A	2885C	3516A	3594T	4104G	4312T	4586C	4769G	4964T	5442C	5603T	6185C	7028T	7146G	7148C	7256T	7364G	7521A	8468T
L0f2	16129A	16169T	16172C	16182M	16183M	16187T	16189C	16223T	16230G	16278T	16311C	16327T	16368C	16519Y	146C	152C	185A	189G	207R	247A	263G	315.1c	750G	769A	825A	1018A	1048T	1438G	2245G	2706G	2758A	2885C	3516A	3594T	4104G	4194T	4312T	4586C	4769G	4964T	5442C	5603T	6185C	7028T	7146G	7148C	7256T	7521A	8468T
L0f2a	16129A	16169T	16172C	16182M	16183M	16187T	16189C	16223T	16230G	16278T	16311C	16327T	16368C	16519Y	146C	152C	185A	189G	207R	247A	263G	315.1c	750G	769A	825A	1018A	1048T	1438G	1719A	2245G	2706G	2758A	2885C	3516A	3594T	4104G	4194T	4312T	4562G	4586C	4769G	4964T	5442C	5603T	6185C	7028T	7146G	7148C	7256T
L0f2a1	16129A	16169T	16172C	16173T	16182M	16183M	16187T	16189C	16223T	16230G	16239T	16278T	16311C	16327T	16368C	16519Y	143A	146C	152C	185A	189G	207R	247A	263G	315.1c	750G	769A	825A	978G	1018A	1048T	1438G	1719A	2245G	2706G	2758A	2772T	2789T	2885C	3516A	3594T	3852T	4104G	4194T	4312T	4562G	4586C	4769G	4964T
L0f2b	16169T	16172C	16182M	16183M	16187T	16189C	16218T	16223T	16230G	16278T	16291T	16311C	16327T	16354T	16368C	16519Y	146C	183G	184A	185A	189G	207R	247A	263G	315.1c	750G	769A	783G	825A	1018A	1048T	1438G	2245G	2706G	2758A	2885C	3027C	3516A	3531A	3592A	3594T	4104G	4194T	4312T	4586C	4769G	4964T	5442C	5603T
L0k	16166C	16172C	16182M	16183M	16187T	16189C	16214T	16223T	16230G	16278T	16291G	16311C	16519Y	73G	146C	152C	189G	195C	199C	247A	315.1c	750G	769A	825A	850C	1018A	1048T	1243C	1438G	2706G	2758A	2885C	3516A	3594T	4104G	4312T	4541A	4586C	4769G	4907C	5442C	5811G	6185C	7028T	7146G	7256T	7257G	7521A	8468T
L0k1	16166C	16172C	16182M	16183M	16187T	16189C	16209C	16214T	16223T	16230G	16278T	16291G	16311C	16519Y	73G	146C	152C	189G	195C	199C	247A	315.1c	750G	769A	825A	850C	1018A	1048T	1243C	1438G	2706G	2758A	2836A	2885C	3516A	3594T	4104G	4312T	4541A	4586C	4769G	4907C	5442C	5811G	6185C	6938T	7028T	7146G	7256T
L0k1a	16166C	16172C	16182M	16183M	16187T	16189C	16209C	16214T	16223T	16230G	16278T	16291G	16311C	16519Y	73G	146C	152C	189G	195C	198T	247A	315.1c	750G	769A	825A	850C	1018A	1048T	1243C	1438G	2706G	2758A	2836A	2885C	3516A	3594T	4104G	4312T	4541A	4586C	4769G	4907C	5442C	5811G	6185C	6938T	7028T	7146G	7256T
L0k1a1	16166C	16172C	16182M	16183M	16187T	16189C	16209C	16214T	16223T	16230G	16278T	16291G	16311C	16519Y	73G	146C	152C	189G	195C	198T	207A	247A	315.1c	750G	769A	825A	850C	1018A	1048T	1243C	1438G	2706G	2758A	2836A	2885C	3516A	3594T	4104G	4312T	4541A	4586C	4769G	4907C	5442C	5811G	6185C	6938T	7028T	7146G
L0k1a1a	16166C	16172C	16182M	16183M	16187Y	16189C	16209C	16214T	16223T	16230G	16278T	16291G	16311C	16519Y	73G	146C	152C	189G	195C	198T	204C	207A	247A	315.1c	750G	769A	825A	850C	1018A	1048T	1243C	1438G	2706G	2758A	2836A	2885C	3516A	3594T	4104G	4312T	4541A	4586C	4769G	4907C	5442C	5811G	6185C	6938T	7028T
L0k1a1b	16166C	16172C	16182M	16183M	16187T	16189C	16209C	16214T	16223T	16230G	16278T	16291G	16311C	16519Y	73G	146C	152C	189G	195C	198T	207A	247A	315.1c	750G	769A	825A	850C	1018A	1048T	1243C	1438G	2706G	2758A	2836A	2885C	3516A	3594T	4104G	4312T	4541A	4586C	4769G	4907C	5442C	5811G	6185C	6938T	7028T	7146G
L0k1a1c	16166C	16172C	16182M	16183M	16187T	16189C	16209C	16214T	16223T	16230G	16278T	16291G	16311C	16519Y	73G	146C	152C	189G	195C	198T	207A	247A	315.1c	750G	769A	825A	850C	1018A	1048T	1243C	1438G	2060G	2706G	2758A	2836A	2885C	3516A	3594T	4104G	4312T	4541A	4586C	4769G	4907C	5442C	5811G	6185C	6938T	7028T
L0k1a1d	16166C	16172C	16182M	16183M	16187T	16189C	16209C	16214T	16223T	16230G	16278T	16291G	16311C	16519Y	73G	146C	152C	189G	195C	198T	207A	247A	315.1c	750G	769A	825A	850C	1018A	1048T	1243C	1438G	2706G	2758A	2836A	2885C	3516A	3594T	4104G	4312T	4541A	4586C	4769G	4907C	5442C	5582G	5811G	6185C	6938T	7028T
L0k1a2	16166C	16172C	16182M	16183M	16187T	16189C	16209C	16214T	16223T	16230G	16278T	16291G	16311C	16519Y	73G	146C	152C	189G	195C	198T	247A	315.1c	750G	769A	825A	850C	1018A	1048T	1243C	1438G	2706G	2758A	2836A	2885C	3516A	3594T	4104G	4312T	4541A	4586C	4769G	4907C	5442C	5811G	6185C	6938T	7028T	7146G	7256T
L0k1a2a	16166C	16172C	16182M	16183M	16187T	16189C	16209C	16214T	16223T	16230G	16278T	16291G	16311C	16519Y	73G	146C	152C	189G	195C	198T	247A	315.1c	750G	769A	825A	850C	1018A	1048T	1243C	1438G	2706G	2758A	2836A	2885C	3516A	3594T	4104G	4312T	4541A	4586C	4769G	4907C	5442C	5811G	6185C	6938T	7028T	7146G	7256T
L0k1a3	16129A	16166C	16172C	16182M	16183M	16187T	16189C	16209C	16214T	16223T	16230G	16242T	16269G	16274A	16278T	16291G	16311C	16519Y	73G	146C	152C	189G	195C	198T	247A	315.1c	750G	769A	825A	850C	1018A	1048T	1243C	1438G	2706G	2758A	2836A	2885C	3516A	3594T	4104G	4312T	4541A	4586C	4769G	4907C	5442C	5811G	6185C
L0k1b	16166C	16172C	16182M	16183M	16187T	16189C	16209C	16214T	16223T	16230G	16278T	16291G	16311C	16519Y	73G	146C	152C	189G	195C	199C	204Y	247A	315.1c	593C	750G	769A	825A	850C	1018A	1048T	1243C	1438G	2706G	2758A	2836A	2885C	3516A	3594T	3777C	4104G	4312T	4541A	4586C	4769G	4907C	5442C	5811G	6185C	6938T
L0k2	16166C	16172C	16182M	16183M	16187T	16189C	16214T	16230G	16278T	16291A	16311C	16519Y	73G	146C	152C	189G	195C	199C	204C	247A	315.1c	750G	769A	825A	850C	1018A	1048T	1243C	1438G	2706G	2758A	2885C	3516A	3594T	4104G	4312T	4541A	4586C	4769G	4907C	5442C	5811G	6185C	7028T	7146G	7256T	7257G	7521A	8468T
L0k2a	16166C	16172C	16182M	16183M	16187T	16189C	16214T	16230G	16278T	16291A	16311C	16519Y	16527T	73G	146C	152C	189G	195C	199C	204C	247A	315.1c	750G	769A	825A	850C	1018A	1048T	1243C	1438G	2706G	2758A	2885C	3516A	3594T	4012G	4104G	4312T	4541A	4586C	4769G	4907C	5442C	5811G	6185C	7028T	7146G	7256T	7257G
L0k2a1	16166C	16171G	16172C	16182M	16183M	16187T	16189C	16214T	16230G	16278T	16291A	16311C	16519Y	16527T	73G	146C	152C	189G	195C	199C	204C	247A	315.1c	750G	769A	825A	850C	1018A	1048T	1243C	1438G	2706G	2758A	2885C	3516A	3594T	4012G	4104G	4312T	4541A	4586C	4769G	4907C	5442C	5811G	6185C	7028T	7146G	7256T
L0k2a1a	16166C	16171G	16172C	16182M	16183M	16187T	16189C	16214T	16230G	16278T	16291A	16311C	16360T	16519Y	16527T	73G	146C	152C	189G	195C	199C	204C	247A	315.1c	750G	769A	825A	850C	1018A	1048T	1243C	1438G	2706G	2758A	2885C	3516A	3594T	4012G	4104G	4312T	4541A	4586C	4769G	4907C	5442C	5811G	6185C	7028T	7146G
L0k2b	16166C	16172C	16182M	16183M	16187T	16189C	16214T	16230G	16278T	16287T	16291A	16311C	16519Y	73G	146C	152C	189G	195C	199C	204C	247A	315.1c	750G	769A	825A	850C	1018A	1048T	1243C	1438G	2706G	2758A	2885C	3516A	3594T	4104G	4312T	4541A	4586C	4769G	4907C	5442C	5811G	6185C	7028T	7146G	7256T	7257G	7521A
L0d	16129A	16182M	16183M	16187T	16189C	16223T	16230G	16243C	16278T	16311C	16519Y	73G	146C	152C	195C	247A	315.1c	750G	769A	825A	1018A	1048T	2706G	2758A	2885C	3516A	3594T	4104G	4232C	4312T	4769G	5442C	6185C	6815C	7028T	7146G	7256T	7521A	8113A	8152A	8251A	8468T	8655T	8701G	8860G	9042T	9347G	9540C	10398G
L0d1'2	16129A	16182M	16183M	16187T	16189C	16223T	16230G	16243C	16311C	16519Y	73G	146C	152C	195C	247A	315.1c	498del	750G	769A	825A	1018A	1048T	2706G	2758A	2885C	3516A	3594T	3756G	4104G	4232C	4312T	4769G	5442C	6185C	6815C	7028T	7146G	7256T	7521A	8113A	8152A	8251A	8468T	8655T	8701G	8860G	9042T	9347G	9540C
L0d1	16129A	16182M	16183M	16187T	16189C	16223T	16230G	16243C	16311C	16519Y	73G	146C	152C	195C	247A	315.1c	498del	719A	750G	769A	825A	1018A	1048T	2758A	2885C	3438A	3516A	3594T	3756G	4104G	4232C	4312T	4769G	5442C	6185C	6266G	6815C	7028T	7146G	7256T	7521A	8113A	8152A	8251A	8468T	8655T	8701G	8860G	9042T
L0d1a'c'd	16129A	16182M	16183M	16187T	16189C	16223T	16230G	16234T	16243C	16311C	16519Y	73G	146C	152C	195C	247A	315.1c	498del	719A	750G	769A	825A	1018A	1048T	2758A	2885C	3438A	3516A	3594T	3756G	4104G	4232C	4312T	4769G	5442C	6185C	6266G	6815C	7028T	7146G	7256T	7521A	8113A	8152A	8251A	8468T	8655T	8701G	8860G
L0d1a'd	16129A	16182M	16183M	16187T	16189C	16230G	16234T	16243C	16311C	16519Y	73G	146C	195C	247A	315.1c	498del	719A	750G	769A	825A	1018A	1048T	2758A	2885C	3438A	3516A	3594T	3756G	4104G	4232C	4312T	4769G	5442C	6185C	6266G	6815C	7028T	7146G	7256T	7521A	8113A	8152A	8251A	8468T	8655T	8701G	8860G	9042T	9347G
L0d1a	16129A	16182M	16183M	16187T	16189C	16230G	16234T	16243C	16266G	16311C	16519Y	73G	146C	195C	247A	315.1c	498del	719A	750G	769A	825A	1018A	1048T	1243C	2758A	2885C	3438A	3516A	3594T	3756G	4104G	4232C	4312T	4769G	5442C	6185C	6266G	6815C	7028T	7146G	7256T	7521A	8113A	8152A	8251A	8468T	8655T	8701G	8860G
L0d1a1	16129A	16182M	16183M	16187T	16189C	16230G	16234T	16243C	16266R	16311C	16519Y	73G	146C	195C	199C	247A	315.1c	498del	719A	750G	769A	825A	1018A	1048T	1243C	2758A	2885C	3438A	3516A	3594T	3756G	4104G	4232C	4312T	4769G	5442C	6185C	6266G	6815C	7028T	7146G	7256T	7521A	8113A	8152A	8251A	8468T	8655T	8701G
L0d1a1a	16129A	16182M	16183M	16187T	16189C	16230G	16234T	16243C	16266R	16311C	16519Y	73G	146C	195C	199C	247A	315.1c	498del	719A	750G	769A	825A	1018A	1048T	1243C	2758A	2885C	3438A	3516A	3594T	3756G	4104G	4232C	4312T	4769G	5442C	6185C	6266G	6815C	7028T	7146G	7256T	7389C	7521A	8113A	8152A	8251A	8468T	8655T
L0d1a1a1	16129A	16182M	16183M	16187T	16189C	16230G	16234T	16243C	16266R	16311C	16519Y	73G	146C	195C	247A	315.1c	498del	719A	750G	769A	825A	1018A	1048T	1243C	2758A	2885C	3438A	3516A	3594T	3756G	4104G	4232C	4312T	4769G	5442C	6185C	6266G	6815C	7028T	7146G	7256T	7389C	7521A	8113A	8152A	8251A	8468T	8655T	8701G
L0d1a1a2	16129A	16182M	16183M	16187T	16189C	16230G	16234T	16243C	16266R	16311C	16519Y	73G	146C	195C	199C	247A	315.1c	318C	498del	719A	750G	769A	825A	1018A	1048T	1243C	2758A	2885C	3438A	3516A	3594T	3756G	4104G	4232C	4312T	4769G	5442C	6185C	6266G	6815C	7028T	7146G	7256T	7389C	7521A	8113A	8152A	8251A	8468T
L0d1a1a3	16129A	16182M	16183M	16187T	16189C	16230G	16234T	16243C	16266R	16311C	16519Y	73G	146C	195C	199C	247A	315.1c	498del	719A	750G	769A	825A	1018A	1048T	1243C	2758A	2885C	3438A	3516A	3594T	3756G	4104G	4232C	4312T	4769G	5442C	6185C	6266G	6815C	7028T	7146G	7256T	7389C	7521A	8113A	8152A	8251A	8468T	8655T
L0d1a1b	16129A	16182M	16183M	16187T	16189C	16230G	16234T	16243C	16266R	16311C	16519Y	73G	146C	195C	199C	247A	315.1c	498del	719A	750G	769A	825A	1018A	1048T	1243C	2758A	2885C	3438A	3516A	3594T	3756G	4104G	4232C	4312T	4769G	5442C	6185C	6266G	6815C	7028T	7146G	7256T	7521A	8113A	8152A	8251A	8468T	8655T	8701G
L0d1a1b1	16129A	16182M	16183M	16187T	16189C	16209C	16230G	16234T	16243C	16266R	16311C	16519Y	73G	146C	153G	195C	199C	247A	315.1c	498del	719A	750G	769A	825A	1018A	1048T	1243C	2758A	2885C	3438A	3516A	3594T	3756G	4104G	4232C	4312T	4769G	5442C	6185C	6266G	6815C	7028T	7146G	7256T	7521A	8113A	8152A	8251A	8468T
L0d1a1b1a	16129A	16182M	16183M	16187T	16189C	16209C	16230G	16234T	16243C	16266R	16311C	16519Y	73G	146C	153G	195C	199C	247A	315.1c	498del	719A	750G	769A	825A	1018A	1048T	1243C	2758A	2885C	3316R	3438A	3516A	3594T	3756G	4104G	4232C	4312T	4769G	5442C	6185C	6266G	6815C	7028T	7146G	7256T	7521A	8113A	8152A	8251A
L0d1a1b1b	16129A	16182M	16183M	16187T	16189C	16209C	16230G	16234T	16243C	16266R	16311C	16519Y	73G	146C	153G	195C	199C	247A	315.1c	498del	719A	750G	769A	825A	1018A	1048T	1243C	2758A	2885C	3438A	3516A	3594T	3756G	4104G	4232C	4312T	4769G	5442C	6185C	6266G	6815C	7028T	7146G	7256T	7521A	8113A	8152A	8251A	8468T
L0d1a1c	16129A	16182M	16183M	16187T	16189C	16230G	16234T	16243C	16266R	16311C	16519Y	73G	146C	152C	199C	247A	315.1c	498del	719A	750G	769A	825A	1018A	1048T	1243C	1719A	2758A	2885C	3438A	3516A	3594T	3756G	4104G	4232C	4312T	4769G	5442C	6185C	6266G	6815C	7028T	7146G	7256T	7283C	7521A	8113A	8152A	8251A	8468T
L0d1a1d	16129A	16182M	16183M	16187T	16189C	16230G	16234T	16243C	16266R	16311C	16519Y	73G	146C	195C	199C	247A	315.1c	498del	719A	750G	769A	825A	1018A	1048T	1243C	2758A	2885C	3438A	3516A	3594T	3756G	3849A	4104G	4232C	4312T	4769G	5442C	6185C	6266G	6815C	7028T	7146G	7256T	7521A	8113A	8152A	8251A	8468T	8655T
L0d1d	16172C	16182M	16183M	16189C	16218T	16230G	16234T	16243C	16311C	16519Y	73G	146C	195C	247A	315.1c	498del	719A	750G	769A	825A	1018A	1048T	2491.1C	2758A	2885C	3438A	3516A	3594T	3756G	4104G	4232C	4312T	4688C	4769G	5104T	5442C	6185C	6266G	6815C	7028T	7146G	7256T	7521A	8113A	8152A	8251A	8270T	8468T	8655T
L0d1c	16182M	16183M	16187T	16189C	16223T	16230G	16234T	16243C	16311C	16519Y	73G	146C	152C	195C	247A	315.1c	456T	498del	719A	750G	769A	825A	1018A	1048T	2758A	2885C	3438A	3516A	3594T	3756G	4104G	4197T	4232C	4312T	4769G	5442C	6185C	6266G	6815C	7028T	7146G	7256T	7521A	8113A	8152A	8251A	8468T	8655T	8701G
L0d1c1	16182M	16183M	16187T	16189C	16223T	16230G	16234T	16242T	16243C	16311C	16519Y	73G	146C	152C	195C	247A	315.1c	456T	498del	719A	750G	769A	825A	1018A	1048T	2758A	2885C	3438A	3516A	3594T	3756G	4104G	4197T	4232C	4312T	4769G	5442C	6185C	6266G	6815C	7028T	7146G	7256T	7521A	8113A	8152A	8251A	8468T	8655T
L0d1c1a	16182M	16183M	16187T	16189C	16223T	16230G	16234T	16242T	16243C	16311C	16519Y	73G	146C	152C	195C	247A	315.1c	456T	498del	719A	750G	769A	825A	1018A	1048T	2758A	2885C	3438A	3516A	3594T	3756G	4104G	4197T	4232C	4312T	4769G	5442C	6185C	6266G	6815C	7028T	7146G	7256T	7521A	7828G	8113A	8152A	8251A	8468T
L0d1c1a1	16167T	16182M	16183M	16187T	16189C	16223T	16230G	16234T	16242T	16243C	16311C	16519Y	73G	146C	152C	195C	198T	247A	315.1c	456T	498del	719A	750G	769A	825A	1018A	1048T	2758A	2885C	3438A	3516A	3594T	3756G	4104G	4197T	4232C	4312T	4769G	5442C	6185C	6266G	6815C	7028T	7146G	7256T	7521A	7828G	8113A	8152A
L0d1c1a1a	16167T	16182M	16183M	16187T	16189C	16223T	16230G	16234T	16242T	16243C	16311C	16519Y	73G	146C	152C	195C	198T	247A	315.1c	456T	498del	719A	750G	769A	825A	1018A	1048T	2758A	2885C	3438A	3516A	3594T	3666A	3756G	4104G	4197T	4232C	4312T	4769G	5442C	6185C	6266G	6815C	7028T	7146G	7256T	7521A	7828G	8113A
L0d1c1a1a1	16167T	16182M	16183M	16187T	16189C	16223T	16230G	16234T	16242T	16243C	16311C	16519Y	73G	146C	152C	195C	198T	247A	294C	315.1c	456T	498del	719A	750G	769A	825A	1018A	1048T	2758A	2885C	3438A	3516A	3594T	3666A	3756G	4104G	4197T	4232C	4312T	4769G	5442C	5460A	6185C	6266G	6815C	7028T	7146G	7256T	7521A
L0d1c1a1a2	16167T	16182M	16183M	16187T	16189C	16223T	16230G	16234T	16242T	16243C	16311C	16519Y	73G	146C	152C	195C	198T	247A	315.1c	456T	498del	719A	750G	769A	825A	1018A	1048T	2758A	2885C	3438A	3516A	3594T	3666A	3756G	4104G	4197T	4232C	4312T	4769G	5442C	6185C	6266G	6815C	7028T	7146G	7256T	7521A	7828G	8113A
L0d1c1a1b	16167T	16182M	16183M	16187T	16189C	16223T	16230G	16234T	16242T	16243C	16311C	16519Y	73G	146C	152C	195C	198T	247A	315.1c	456T	498del	719A	750G	769A	825A	1018A	1048T	2758A	2885C	3438A	3516A	3594T	3756G	4104G	4197T	4232C	4312T	4769G	5442C	6185C	6266G	6815C	7028T	7146G	7256T	7521A	7828G	7967T	8113A
L0d1c1a2	16182M	16183M	16187T	16189C	16223T	16230G	16234T	16242T	16243C	16311C	16519Y	73G	114A	146C	152C	195C	247A	315.1c	456T	498del	719A	750G	769A	825A	1018A	1048T	2758A	2885C	3438A	3516A	3594T	3756G	4104G	4197T	4232C	4312T	4769G	5442C	5460A	6185C	6266G	6815C	7028T	7146G	7256T	7521A	7828G	8113A	8152A
L0d1c2	16182M	16183M	16187T	16189C	16223T	16230G	16234T	16243C	16294G	16311C	16519Y	73G	146C	152C	195C	247A	315.1c	456T	498del	719A	750G	769A	825A	1018A	1048T	2758A	2885C	3438A	3516A	3594T	3756G	4104G	4197T	4232C	4312T	4769G	5442C	6185C	6266G	6815C	7028T	7146G	7256T	7521A	8113A	8152A	8251A	8468T	8655T
L0d1c2a	16182M	16183M	16187T	16189C	16223T	16230G	16234T	16243C	16256T	16294A	16311C	16519Y	73G	146C	152C	195C	200G	247A	315.1c	456T	498del	719A	750G	769A	825A	1018A	1048T	2758A	2885C	3438A	3516A	3594T	3756G	4104G	4197T	4232C	4312T	4769G	5442C	6185C	6266G	6815C	6929G	7028T	7146G	7256T	7521A	8113A	8152A
L0d1c2a1	16182M	16183M	16187T	16189C	16223T	16230G	16234T	16243C	16256T	16274A	16294A	16311C	16519Y	73G	146C	152C	195C	200G	247A	315.1c	456T	498del	719A	750G	769A	825A	1018A	1048T	2758A	2885C	3438A	3516A	3594T	3756G	4104G	4197T	4232C	4312T	4769G	5442C	6185C	6253Y	6266G	6815C	6929G	7028T	7146G	7256T	7521A
L0d1c3	16093C	16182M	16183M	16187T	16189C	16223T	16230G	16234T	16243C	16311C	16519Y	73G	146C	152C	195C	247A	265C	315.1c	456T	498del	719A	750G	769A	825A	1018A	1048T	2758A	2885C	3438A	3516A	3591A	3594T	3756G	4104G	4197T	4232C	4312T	4769G	5442C	6185C	6266G	6815C	7028T	7146G	7256T	7521A	8113A	8152A	8251A
L0d1b	16129A	16182M	16183M	16187T	16189C	16223T	16230G	16243C	16311C	16519Y	73G	146C	152C	195C	247A	315.1c	498del	719A	750G	769A	825A	1018A	1048T	2758A	2885C	3438A	3516A	3594T	3618C	3756G	4104G	4232C	4312T	4769G	5442C	6185C	6266G	6815C	7028T	7146G	7256T	7521A	8113A	8152A	8251A	8468T	8655T	8701G	8860G
L0d1b1	16129A	16179T	16182M	16183M	16187T	16189C	16223T	16230G	16243C	16311C	16519Y	73G	146C	152C	188G	195C	247A	315.1c	498del	719A	750G	769A	825A	1018A	1048T	2484.1C	2758A	2885C	3438A	3516A	3594T	3618C	3756G	4104G	4232C	4312T	4562C	4769G	5442C	6185C	6266G	6815C	7028T	7146G	7256T	7521A	8113A	8152A	8251A
L0d1b1a	16129A	16179T	16182M	16183M	16187T	16189C	16223T	16230G	16243C	16311C	16519Y	73G	146C	152C	188G	195C	247A	315.1c	498del	719A	750G	769A	825A	1018A	1048T	2484.1C	2758A	2885C	3438A	3516A	3531A	3594T	3618C	3756G	4104G	4232C	4312T	4562C	4769G	5442C	6185C	6266G	6815C	7028T	7146G	7256T	7521A	8027A	8113A
L0d1b1a1	16129A	16179T	16182M	16183M	16187T	16189C	16223T	16230G	16243C	16311C	16399R	16519Y	73G	146C	152C	188G	195C	247A	315.1c	498del	719A	750G	769A	825A	1018A	1048T	2484.1C	2758A	2885C	3438A	3516A	3531A	3594T	3618C	3756G	4104G	4232C	4312T	4562C	4769G	5442C	6185C	6266G	6815C	7028T	7146G	7256T	7521A	8027A
L0d1b1b	16129A	16179T	16182M	16183M	16187T	16189C	16223T	16230G	16243C	16311C	16519Y	73G	146C	152C	188G	195C	247A	315.1c	498del	719A	750G	769A	825A	1018A	1048T	2484.1C	2758A	2885C	3438A	3516A	3594T	3618C	3756G	4104G	4232C	4312T	4562C	4769G	5442C	6185C	6266G	6815C	7028T	7146G	7256T	7521A	8113A	8152A	8251A
L0d1b1b1	16129A	16140C	16179T	16182M	16183M	16187T	16189C	16223T	16230G	16243C	16293G	16311C	16519Y	73G	146C	152C	188G	195C	204C	207A	247A	315.1c	498del	719A	750G	769A	825A	1018A	1048T	2484.1C	2758A	2885C	3438A	3516A	3594T	3618C	3756G	4104G	4232C	4312T	4562C	4769G	5442C	6185C	6266G	6815C	7028T	7146G	7256T
L0d1b1+@152	16129A	16179T	16182M	16183M	16187T	16189C	16223T	16230G	16243C	16311C	16519Y	73G	146C	188G	195C	247A	315.1c	498del	719A	750G	769A	825A	1018A	1048T	2484.1C	2758A	2885C	3438A	3516A	3594T	3618C	3756G	4104G	4232C	4312T	4562C	4769G	5442C	6185C	6266G	6815C	7028T	7146G	7256T	7521A	8113A	8152A	8251A	8468T
L0d1b1c	16129A	16179T	16182M	16183M	16187T	16189C	16223T	16230G	16243C	16311C	16390T	16519Y	73G	146C	188G	195C	247A	315.1c	498del	719A	731G	750G	769A	825A	1018A	1048T	2285C	2484.1C	2882C	2885C	3438A	3516A	3594T	3618C	3756G	4104G	4232C	4312T	4562C	4769G	5442C	6185C	6266G	6815C	7028T	7146G	7256T	7521A	8113A
L0d1b2	16129A	16182M	16183M	16187T	16189C	16223T	16230G	16243C	16294T	16311C	16519Y	73G	146C	152C	195C	247A	315.1c	498del	719A	750G	769A	825A	1018A	1048T	2758A	2885C	3438A	3516A	3594T	3618C	3756G	4104G	4232C	4312T	4769G	5442C	6185C	6266G	6815C	7028T	7146G	7256T	7283C	7521A	8113A	8152A	8251A	8468T	8655T
L0d1b2a	16129A	16153A	16182M	16183M	16187T	16189C	16223T	16230G	16243C	16294T	16311C	16474K	16519Y	73G	146C	152C	195C	247A	315.1c	498del	719A	750G	769A	825A	1018A	1048T	2758A	2885C	3438A	3516A	3594T	3618C	3756G	4104G	4232C	4312T	4769G	5442C	6185C	6266G	6692G	6815C	7028T	7146G	7256T	7283C	7521A	8113A	8152A
L0d1b2a1	16129R	16153A	16182M	16183M	16187T	16189C	16223T	16230G	16243C	16294T	16311C	16474K	16519Y	73G	146C	152C	195C	247A	315.1c	498del	719A	750G	769A	825A	1018A	1048T	2758A	2885C	3438A	3516A	3594T	3618C	3756G	4104G	4232C	4312T	4769G	5442C	6185C	6266G	6692G	6815C	7028T	7146G	7256T	7283C	7521A	8113A	8152A
L0d1b2a2	16129A	16153A	16182M	16183M	16187T	16189C	16223T	16230G	16243C	16294T	16311C	16474K	16519Y	73G	146C	152C	195C	247A	315.1c	498del	719A	750G	769A	825A	1018A	1048T	2758A	2885C	2951G	3438A	3516A	3594T	3618C	3756G	4104G	4232C	4312T	4769G	5442C	6185C	6266G	6692G	6815C	7028T	7146G	7256T	7283C	7521A	8113A
L0d1b2b	16129A	16182M	16183M	16187T	16189C	16223T	16230G	16239T	16243C	16294T	16311C	16519Y	73G	146C	152C	195C	247A	315.1c	498del	719A	750G	769A	825A	1018A	1048T	2758A	2885C	3438A	3516A	3594T	3618C	3756G	4104G	4232C	4312T	4769G	5442C	6185C	6266G	6815C	7028T	7146G	7256T	7283C	7521A	8113A	8152A	8251A	8468T
L0d1b2b1	16129A	16182M	16183M	16187T	16189C	16223T	16230G	16239T	16243C	16294T	16311C	16519Y	73G	146C	152C	195C	247A	315.1c	498del	719A	750G	769A	825A	1018A	1048T	2758A	2885C	3438A	3516A	3594T	3618C	3756G	4104G	4232C	4312T	4769G	5442C	6185C	6266G	6815C	7028T	7146G	7256T	7283C	7521A	8113A	8152A	8251A	8468T
L0d1b2b1a	16129A	16182M	16183M	16187T	16189C	16223T	16230G	16239T	16243C	16294T	16311C	16519Y	73G	146C	152Y	195C	247A	315.1c	498del	719A	750G	769A	825A	957T	1018A	1048T	2758A	2885C	3438A	3516A	3594T	3618C	3756G	4104G	4232C	4312T	4769G	5442C	5460A	6185C	6266G	6815C	7028T	7146G	7256T	7283C	7521A	8113A	8152A
L0d1b2b1b	16129A	16182M	16183M	16187T	16189C	16223T	16230G	16239T	16243C	16294T	16311C	16519Y	73G	146C	152C	195C	247A	315.1c	498del	719A	750G	769A	825A	1018A	1048T	2758A	2885C	3438A	3516A	3594T	3618C	3756G	4104G	4232C	4312T	4769G	5442C	6185C	6266G	6383A	6815C	7028T	7146G	7256T	7283C	7521A	8113A	8152A	8251A
L0d1b2b1b1	16129A	16182M	16183M	16187T	16189C	16223T	16230G	16239T	16243C	16294T	16311C	16519Y	73G	146C	152C	195C	247A	315.1c	498del	719A	750G	769A	825A	1018A	1048T	2758A	2885C	3438A	3516A	3594T	3618C	3756G	4104G	4232C	4312T	4769G	5442C	6185C	6266G	6383A	6815C	7028T	7146G	7256T	7283C	7521A	8113A	8152A	8251A
L0d1b2b2	16129A	16182M	16183M	16187T	16189C	16223T	16239T	16243C	16294T	16311C	16519Y	73G	146C	152C	195C	247A	315.1c	498del	573.1C	719A	750G	769A	825A	1018A	1048T	2758A	2885C	3438A	3516A	3594T	3618C	3756G	4104G	4232C	4312T	4769G	5442C	6185C	6266G	6815C	7028T	7146G	7256T	7283C	7521A	8113A	8152A	8251A	8383C
L0d1b2b2a	16129A	16182M	16183M	16187T	16189C	16223T	16239T	16243C	16294T	16311C	16519Y	73G	146C	152C	195C	247A	315.1c	498del	573.1C	719A	750G	769A	825A	1018A	1048T	2758A	2885C	2887C	3438A	3516A	3594T	3618C	3756G	4104G	4232C	4312T	4769G	5442C	6185C	6266G	6815C	7028T	7146G	7256T	7283C	7521A	8113A	8152A	8251A
L0d1b2b2b	16129A	16182M	16183M	16187T	16189C	16223T	16239T	16243C	16294T	16311C	16519Y	73G	146C	152C	195C	247A	315.1c	498del	573.1C	719A	750G	769A	825A	1018A	1048T	2758A	2885C	3438A	3516A	3594T	3618C	3756G	4104G	4232C	4312T	4769G	5442C	6185C	6266G	6815C	7028T	7146G	7256T	7283C	7521A	8113A	8152A	8251A	8383C
L0d1b2b2b1	16129A	16182M	16183M	16187T	16189C	16218T	16223T	16239T	16243C	16294T	16311C	16519Y	73G	146C	152C	195C	247A	315.1c	498del	573.1C	719A	750G	769A	825A	1018A	1048T	2758A	2885C	3438A	3516A	3594T	3618C	3756G	4104G	4232C	4312T	4769G	5442C	6185C	6266G	6815C	7028T	7146G	7256T	7283C	7521A	8113A	8152A	8251A
L0d1b2b2c	16129A	16182M	16183M	16187T	16189C	16223T	16239T	16243C	16294T	16311C	16519Y	73G	146C	152C	195C	247A	315.1c	498del	573.1C	719A	750G	769A	825A	1018A	1048T	2758A	2885C	3438A	3516A	3594T	3618C	3756G	4104G	4232C	4312T	4769G	5029C	5442C	6185C	6266G	6815C	7028T	7146G	7256T	7283C	7521A	8113A	8152A	8251A
L0d1b2b2c1	16129A	16182M	16183M	16187T	16189C	16223T	16239T	16243C	16294T	16311C	16519Y	73G	146C	152C	195C	247A	315.1c	498del	573.1C	719A	750G	769A	825A	1018A	1048T	2758A	2885C	3438A	3516A	3594T	3618C	3756G	4104G	4232C	4312T	4769G	5029C	5442C	6185C	6266G	6815C	7028T	7146G	7256T	7283C	7521A	8113A	8152A	8251A
L0d1b2b2c2	16129A	16157C	16182M	16183M	16187T	16189C	16223T	16239T	16243C	16294T	16311C	16519Y	73G	146C	152C	195C	247A	315.1c	498del	573.1C	719A	750G	769A	825A	1018A	1048T	2758A	2885C	3438A	3516A	3594T	3618C	3666A	3756G	4104G	4232C	4312T	4769G	5029C	5442C	6185C	6266G	6815C	7028T	7146G	7256T	7283C	7521A	8113A
L0d2	16129A	16182M	16183M	16187T	16189C	16223T	16230G	16243C	16311C	16519Y	73G	146C	152C	195C	247A	315.1c	498del	750G	769A	825A	1018A	1048T	2706G	2758A	2885C	3516A	3594T	3756G	3981G	4025T	4044G	4104G	4232C	4312T	4769G	5442C	6185C	6815C	7028T	7146G	7154G	7256T	7521A	8113A	8152A	8251A	8468T	8655T	8701G
L0d2a'b'd	16129A	16182M	16183M	16187T	16189C	16212G	16223T	16230G	16243C	16311C	16519Y	73G	146C	152C	195C	247A	315.1c	498del	750G	769A	825A	1018A	1048T	2706G	2758A	2885C	3516A	3594T	3756G	3981G	4025T	4044G	4104G	4232C	4312T	4769G	5442C	6185C	6815C	7028T	7146G	7154G	7256T	7521A	8113A	8152A	8251A	8468T	8655T
L0d2a	16129A	16182M	16183M	16187T	16189C	16212G	16223T	16230G	16243C	16311C	16390A	16519Y	73G	146C	152C	195C	247A	315.1c	498del	750G	769A	825A	1018A	1048T	2706G	2758A	2885C	3516A	3594T	3756G	3981G	4025T	4044G	4104G	4232C	4312T	4769G	5153G	5442C	6185C	6815C	7028T	7146G	7154G	7256T	7521A	8113A	8152A	8251A
L0d2a1	16129A	16182M	16183M	16187T	16189C	16212G	16223T	16230G	16243C	16311C	16390A	16519Y	73G	146C	152C	195C	198T	247A	315.1c	498del	597T	750G	769A	825A	1018A	1048T	2706G	2758A	2885C	3516A	3594T	3756G	3981G	4025T	4044G	4104G	4225G	4232C	4312T	4769G	5153G	5442C	6185C	6815C	7028T	7146G	7154G	7256T	7521A
L0d2a1a	16129A	16182M	16183M	16187T	16189C	16212G	16223T	16230G	16243C	16311C	16390A	16519Y	73G	146C	152C	195C	198T	247A	315.1c	498del	597T	750G	769A	825A	1018A	1048T	2706G	2758A	2885C	3516A	3594T	3756G	3981G	4025T	4044G	4104G	4225G	4232C	4312T	4769G	5153G	5442C	6185C	6815C	7028T	7146G	7154G	7256T	7521A
L0d2a1a1	16129A	16182M	16183M	16187T	16189C	16212G	16223T	16230G	16243C	16311C	16390A	16519Y	73G	146C	152C	195C	198T	247A	315.1c	498del	597T	750G	769A	825A	1018A	1048T	2072G	2706G	2758A	2885C	3516A	3594T	3756G	3981G	4025T	4044G	4104G	4225G	4232C	4312T	4769G	5153G	5442C	6185C	6815C	7028T	7146G	7154G	7256T
L0d2a1a1a	16129A	16182M	16183M	16187T	16189C	16212G	16223T	16230G	16243C	16292T	16311C	16390A	16519Y	73G	146C	152C	195C	198T	247A	315.1c	498del	597T	750G	769A	825A	1018A	1048T	2072G	2706G	2758A	2885C	3516A	3594T	3756G	3981G	4025T	4044G	4104G	4225G	4232C	4312T	4769G	5153G	5442C	6185C	6815C	7028T	7146G	7154G
L0d2a1a2	16129A	16182M	16183M	16187T	16189C	16212G	16223T	16230G	16243C	16311C	16390A	16519Y	73G	146C	152C	195C	198T	247A	315.1c	498del	597T	750G	769A	825A	1018A	1048T	2706G	2758A	2885C	3516A	3594T	3756G	3981G	4025T	4044G	4104G	4225G	4232C	4312T	4769G	4896C	5153G	5442C	6185C	6815C	7028T	7146G	7154G	7256T
L0d2a1a3	16129A	16172C	16182M	16183M	16187T	16189C	16212G	16223T	16230G	16243C	16311C	16390A	16519Y	73G	146C	152C	195C	198T	247A	315.1c	498del	597T	750G	769A	825A	1018A	1048T	2706G	2758A	2885C	3516A	3594T	3756G	3981G	4025T	4044G	4104G	4225G	4232C	4312T	4769G	5153G	5442C	6185C	6815C	7028T	7146G	7154G	7256T
L0d2a1b	16129A	16182M	16183M	16189C	16212G	16223T	16230G	16243C	16311C	16390A	16519Y	73G	146C	152C	195C	198T	247A	315.1c	463T	498del	597T	750G	769A	825A	1018A	1048T	2706G	2758A	2885C	3516A	3594T	3756G	3981G	4025T	4044G	4104G	4225G	4232C	4312T	4769G	5153G	5442C	6185C	6815C	7028T	7146G	7154G	7256T	7521A
L0d2a1c	16129A	16182M	16183M	16187T	16189C	16212G	16223T	16230G	16243C	16311C	16390A	16519Y	73G	146C	152C	195C	198T	247A	315.1c	498del	597T	750G	769A	825A	1018A	1048T	2609C	2623G	2706G	2758A	2885C	3516A	3594T	3756G	3981G	4025T	4044G	4104G	4225G	4232C	4312T	4769G	5153G	5442C	6185C	6815C	7028T	7146G	7154G
L0d2a2	16129A	16182M	16183M	16187T	16189C	16212G	16223T	16230G	16243C	16256T	16289G	16311C	16390A	16519Y	73G	93G	95C	146C	152C	195C	247A	315.1c	498del	750G	769A	825A	1018A	1048T	2706G	2758A	2885C	3105G	3290C	3516A	3594T	3756G	3981G	4025T	4044G	4104G	4232C	4312T	4574G	4769G	5153G	5442C	6185C	6815C	7028T
L0d2b	16069T	16129A	16169T	16182M	16183M	16187T	16189C	16212G	16223T	16230G	16243C	16311C	16519Y	73G	146C	195C	247A	315.1c	498del	750G	769A	825A	1018A	1048T	1386C	2706G	2758A	2885C	3516A	3594T	3756G	3981G	4025T	4044G	4104G	4232C	4312T	4769G	5442C	6185C	6815C	7028T	7146G	7154G	7256T	7521A	8113A	8152A	8251A
L0d2b1	16069T	16126C	16129A	16169T	16182M	16183M	16189C	16212G	16223T	16230G	16243C	16258C	16291T	16311C	16519Y	73G	146C	195C	247A	265C	315.1c	498del	750G	769A	825A	1018A	1048T	1386C	2706G	2758A	2885C	3516A	3594T	3756G	3981G	4025T	4044G	4104G	4232C	4312T	5442C	5515G	6185C	6815C	7028T	7146G	7154G	7256T	7521A
L0d2b1a	16069T	16126C	16129A	16169T	16182M	16183M	16189C	16212G	16223T	16230G	16243C	16258C	16291T	16311C	16519Y	73G	146C	195C	247A	265C	315.1c	498del	709A	750G	769A	825A	1018A	1048T	1386C	2706G	2758A	2885C	3516A	3594T	3981G	4025T	4044G	4104G	4232C	4312T	5442C	5515G	6185C	6815C	7028T	7146G	7154G	7256T	7521A
L0d2b1a1	16069T	16126C	16129A	16169T	16182M	16183M	16189C	16212G	16223T	16230G	16243C	16258C	16291T	16311C	16519Y	73G	146C	195C	247A	265C	315.1c	498del	709A	750G	769A	825A	1018A	1048T	1386C	2706G	2758A	2885C	3516A	3594T	3981G	4025T	4044G	4104G	4232C	4312T	5442C	5515G	6185C	6815C	7028T	7146G	7154G	7256T	7521A
L0d2b1a1a	16069T	16126C	16129A	16169T	16182M	16183M	16189C	16212G	16223T	16230G	16243C	16258C	16291T	16311C	16519Y	73G	146C	195C	247A	265C	315.1c	498del	709A	750G	769A	825A	1018A	1048T	1386C	2706G	2758A	2885C	3516A	3594T	3981G	4025T	4044G	4104G	4232C	4312T	5442C	5515G	6185C	6815C	7028T	7146G	7154G	7256T	7521A
L0d2b1b	16069T	16126C	16129A	16169T	16182M	16183M	16189C	16212G	16223T	16230G	16243C	16258C	16291T	16311C	16519Y	73G	146C	195C	247A	265C	315.1c	498del	750G	769A	825A	1018A	1048T	1386C	2706G	2758A	2885C	3516A	3594T	3756G	3981G	4025T	4044G	4104G	4232C	4312T	5442C	5515G	6185C	6815C	7028T	7146G	7154G	7256T	7521A
L0d2b2	16069T	16129A	16169T	16182M	16183M	16187T	16189C	16212G	16223T	16230G	16243C	16311C	16519Y	73G	146C	195C	247A	315.1c	498del	750G	769A	794C	825A	1018A	1048T	1386C	2706G	2758A	2885C	3516A	3594T	3756G	3981G	4025T	4044G	4104G	4232C	4312T	4769G	5054A	5442C	6185C	6815C	7028T	7146G	7154G	7256T	7521A	8113A
L0d2d	16129A	16182M	16183M	16187T	16189C	16212G	16223T	16230G	16243C	16311C	16390T	16519Y	73G	125C	127C	146C	150T	152C	188G	195C	247A	315.1c	498del	750G	769A	825A	1018A	1048T	2706G	2758A	2885C	3516A	3594T	3756G	3981G	4025T	4044G	4104G	4232C	4312T	4769G	5147A	5231A	5442C	6185C	6776C	6815C	7028T	7146G
L0d2c	16129A	16182M	16183M	16187T	16189C	16223T	16230G	16243C	16311C	16519Y	73G	146C	152C	195C	247A	294A	315.1c	498del	750G	769A	825A	1018A	1048T	2706G	2758A	2885C	3516A	3594T	3756G	3981G	4025T	4038G	4044G	4104G	4204C	4232C	4312T	4769G	4937C	5442C	6185C	6644T	6815C	7028T	7146G	7154G	7256T	7521A	8113A
L0d2c1	16129A	16182M	16183M	16187T	16189C	16223T	16230G	16243C	16311C	16519Y	73G	146C	152C	195C	247A	294A	315.1c	498del	750G	769A	825A	1018A	1048T	2706G	2758A	2885C	3516A	3594T	3756G	3981G	4025T	4038G	4044G	4104G	4204C	4232C	4312T	4769G	4937C	5442C	6185C	6249A	6644T	6815C	7028T	7146G	7154G	7256T	7521A
L0d2c1a	16129A	16182M	16183M	16187T	16189C	16223T	16230G	16243C	16311C	16519Y	73G	146C	152C	195C	247A	294A	315.1c	498del	750G	769A	825A	1018A	1048T	2706G	2758A	2885C	3516A	3594T	3756G	3981G	4025T	4038G	4044G	4052T	4104G	4204C	4232C	4312T	4395G	4769G	4937C	5442C	5899.1C	6185C	6249A	6644T	6815C	7028T	7146G
L0d2c1a1	16129A	16182M	16183M	16187T	16189C	16223T	16230G	16243C	16311C	16519Y	73G	146C	152C	195C	247A	294A	315.1c	498del	750G	769A	825A	930A	1018A	1048T	2483C	2706G	2758A	2885C	3516A	3594T	3756G	3981G	4025T	4038G	4044G	4052T	4104G	4204C	4232C	4312T	4395G	4769G	4937C	5442C	5899.1C	6134T	6185C	6249A	6644T
L0d2c1b	16129A	16182M	16183M	16187T	16189C	16223T	16230G	16243C	16311C	16482G	16519Y	73G	146C	152C	195C	247A	294A	315.1c	498del	750G	769A	825A	1018A	1048T	2706G	2758A	2885C	3516A	3594T	3756G	3981G	4025T	4038G	4044G	4104G	4204C	4232C	4312T	4769G	4937C	5442C	6185C	6249A	6644T	6815C	7028T	7146G	7154G	7256T
L0d2c2	16129A	16182M	16183M	16187T	16189C	16223T	16230G	16243C	16311C	16519Y	73G	94A	146C	195C	247A	294A	315.1c	498del	750G	769A	825A	1018A	1048T	2706G	2758A	2885C	3516A	3594T	3756G	3981G	4025T	4038G	4044G	4104G	4204C	4232C	4312T	4769G	4937C	5442C	6185C	6644T	6815C	7028T	7146G	7154G	7256T	7521A	8113A
L0d2c2a	16129A	16182M	16183M	16187T	16189C	16223T	16230G	16243C	16311C	16519Y	73G	94A	146C	195C	247A	294A	315.1c	498del	750G	769A	825A	1018A	1048T	2706G	2758A	2885C	3516A	3594T	3756G	3981G	4025T	4038G	4044G	4104G	4204C	4232C	4312T	4646C	4769G	4937C	5442C	6185C	6644T	6815C	7028T	7146G	7154G	7256T	7521A
L0d2c2a1	16129A	16182M	16183M	16187T	16189C	16223T	16230G	16243C	16311C	16519Y	73G	94A	146C	195C	247A	294A	315.1c	498del	750G	769A	825A	1018A	1048T	2706G	2758A	2885C	3516A	3594T	3756G	3981G	4025T	4038G	4044G	4104G	4204C	4232C	4312T	4646C	4769G	4937C	5442C	6185C	6644T	6815C	7028T	7146G	7154G	7256T	7521A
L0d2c2a1a	16129A	16182M	16183M	16187T	16189C	16223T	16230G	16243C	16311C	16519Y	73G	94A	146C	195C	247A	294A	315.1c	498del	750G	769A	825A	1018A	1048T	2706G	2758A	2885C	3516A	3594T	3756G	3981G	4025T	4038G	4044G	4104G	4204C	4232C	4312T	4646C	4769G	4937C	5442C	6185C	6644T	6815C	7028T	7146G	7154G	7256T	7521A
L0d2c2b	16129A	16182M	16183M	16187T	16189C	16223T	16230G	16243C	16311C	16519Y	73G	94A	146C	195C	247A	294A	315.1c	498del	750G	769A	825A	1018A	1048T	2706G	2758A	2885C	3516A	3594T	3756G	3981G	4025T	4038G	4044G	4104G	4204C	4232C	4312T	4769G	4937C	5442C	6185C	6644T	6815C	7028T	7146G	7154G	7256T	7521A	8113A
L0d3	16129A	16182M	16183M	16187T	16189C	16223T	16230G	16243C	16278T	16290T	16300G	16311C	16519Y	73G	146C	150T	152C	195C	247A	315.1c	316A	721C	750G	769A	825A	1018A	1048T	1243C	2706G	2755G	2758A	2885C	3516A	3594T	4104G	4232C	4312T	4769G	5442C	5460A	5773A	6185C	6377T	6815C	7028T	7146G	7256T	7521A	8113A
L0d3a	16129A	16182M	16183M	16187T	16189C	16223T	16230G	16243C	16278T	16290T	16300G	16311C	16399G	16519Y	73G	146C	150T	152C	195C	247A	315.1c	316A	721C	750G	769A	825A	1018A	1048T	1243C	2706G	2755G	2758A	2885C	3516A	3594T	4104G	4232C	4312T	4769G	5442C	5460A	5773A	6185C	6377T	6815C	7028T	7146G	7256T	7521A
L0d3b	16182M	16183M	16187T	16189C	16223T	16230G	16243C	16274A	16278T	16290T	16300G	16311C	16519Y	73G	146C	150T	195C	247A	315.1c	316A	721C	750G	769A	825A	1018A	1048T	1243C	2706G	2755G	2758A	2885C	3516A	3594T	4104G	4232C	4312T	4769G	5442C	5460A	5773A	6170T	6185C	6377T	6815C	7028T	7119A	7146G	7256T	7521A
L0d3b1	16182M	16183M	16187T	16189C	16223T	16230G	16243C	16274A	16278T	16290T	16300G	16311C	16519Y	73G	146C	150T	195C	247A	315.1c	316A	721C	750G	769A	825A	1018A	1048T	1243C	2706G	2755G	2758A	2885C	3516A	3594T	4104G	4232C	4312T	4769G	5442C	5460A	5773A	6170T	6185C	6377T	6815C	7028T	7119A	7146G	7256T	7521A
L0d3b2	16182M	16183M	16187T	16189C	16223T	16230G	16243C	16274A	16278T	16290T	16300G	16311C	16519Y	73G	146C	150T	195C	247A	315.1c	316A	721C	750G	769A	825A	1018A	1048T	1243C	2706G	2755G	2758A	2885C	3516A	3594T	4104G	4232C	4312T	4769G	5442C	5460A	5773A	6152C	6170T	6185C	6377T	6815C	7028T	7119A	7146G	7256T
L1'2'3'4'5'6	16129A	16182M	16183M	16187T	16189C	16223T	16278T	16311C	16519Y	73G	152C	182T	195C	247A	263G	315.1c	750G	769A	825A	1018A	1438G	2706G	2758A	2885C	3594T	4104G	4769G	7028T	7146G	7256T	7521A	8468T	8655T	8701G	8860G	9540C	10398G	10688A	10810C	10873C	11719A	12705T	13105G	13506T	13650T	14766T	15326G
L1	16129A	16182M	16183M	16187T	16189C	16223T	16278T	16311C	16519Y	73G	152C	182T	195C	247A	263G	315.1c	750G	769A	825A	1018A	1438G	2706G	2758A	2885C	3594T	3666A	4104G	4769G	7028T	7055G	7146G	7256T	7389C	7521A	8468T	8655T	8701G	8860G	9540C	10398G	10688A	10810C	10873C	11719A	12705T	13105G	13506T	13650T	13789C
L1b	16126C	16182M	16183M	16187T	16189C	16223T	16264T	16270T	16278T	16293R	16311C	16519Y	73G	152C	182T	185T	195C	247A	263G	315.1c	357G	709A	710C	750G	769A	825A	1018A	1738C	2352C	2706G	2758A	2768G	2885C	3308C	3594T	3666A	3693A	4104G	4769G	6548T	6827C	6989G	7028T	7055G	7146G	7256T	7389C	7521A	7867T
L1b1	16126C	16182M	16183M	16187T	16189C	16223T	16264T	16270T	16278T	16293R	16311C	16519Y	73G	152C	182T	185T	195C	247A	263G	315.1c	357G	709A	710C	750G	769A	825A	1018A	1738C	2352C	2706G	2758A	2768G	2885C	3308C	3594T	3666A	3693A	4104G	4769G	5036G	5046A	5655C	6548T	6827C	6989G	7028T	7055G	7146G	7256T
L1b1a	16126C	16182M	16183M	16187T	16189C	16223T	16264T	16270T	16278T	16293R	16311C	16519Y	73G	152C	182T	185T	195C	247A	263G	315.1c	357G	709A	710C	750G	769A	825A	1018A	1738C	2352C	2706G	2758A	2768G	2885C	3308C	3594T	3666A	3693A	4104G	4769G	5036G	5046A	5393C	5655C	6548T	6827C	6989G	7028T	7055G	7146G
L1b1a1'4	16114A	16126C	16182M	16183M	16187T	16189C	16223T	16264T	16270T	16278T	16293R	16311C	16519Y	73G	152C	182T	185T	195C	247A	263G	315.1c	357G	709A	710C	750G	769A	825A	1018A	1738C	2352C	2706G	2758A	2768G	2885C	3308C	3594T	3666A	3693A	4104G	4769G	5036G	5046A	5393C	5655C	6548T	6827C	6989G	7028T	7055G
L1b1a1	16114A	16126C	16182M	16183M	16187T	16189C	16215G	16223T	16264T	16270T	16278T	16293R	16311C	16519Y	73G	152C	182T	185T	195C	247A	263G	264T	315.1c	357G	709A	710C	750G	769A	825A	1018A	1738C	2352C	2706G	2758A	2768G	2885C	3308C	3396C	3594T	3666A	3693A	4104G	4769G	5036G	5046A	5393C	5655C	6548T	6827C
L1b1a4	16114R	16126C	16182M	16183M	16187T	16189C	16223T	16264T	16270T	16278T	16293R	16311C	16519Y	73G	152C	182T	185T	195C	247A	263G	315.1c	357G	709A	710C	750G	769A	825A	1018A	1738C	2352C	2706G	2758A	2768G	2885C	3308C	3594T	3666A	3693A	4104G	4769G	5036G	5046A	5393C	5655C	6548T	6827C	6989G	7028T	7055G
L1b1a4a	16114R	16126C	16182M	16183M	16187T	16189C	16223T	16264T	16270T	16278T	16293R	16311C	16519Y	73G	152C	182T	185T	195C	247A	263G	315.1c	357G	709A	710C	750G	769A	825A	1018A	1738C	2352C	2706G	2758A	2768G	2885C	3308C	3594T	3666A	3693A	4104G	4769G	5036G	5046A	5393C	5655C	6548T	6827C	6989G	7028T	7055G
L1b1a2	16126C	16182M	16183M	16187T	16189C	16223T	16264T	16270T	16278T	16293R	16311C	16519Y	73G	152C	182T	185T	195C	247A	263G	315.1c	357G	709A	710C	750G	769A	825A	1018A	1738C	2352C	2706G	2758A	2768G	2885C	3308C	3594T	3666A	3693A	4104G	4769G	5036G	5046A	5393C	5655C	6548T	6827C	6989G	7028T	7055G	7146G
L1b1a2a	16126C	16182M	16183M	16187T	16189C	16223T	16264T	16270T	16278T	16289G	16293R	16311C	16519Y	73G	152C	182T	185T	195C	247A	263G	315.1c	357G	709A	710C	750G	769A	825A	1018A	1738C	2352C	2706G	2758A	2768G	2885C	3308C	3594T	3666A	3693A	4104G	4769G	5036G	5046A	5393C	5655C	6548T	6827C	6989G	7028T	7055G
L1b1a+189	16126C	16182M	16183M	16187T	16189C	16223T	16264T	16270T	16278T	16293R	16311C	16519Y	73G	152C	182T	185T	189G	195C	247A	263G	315.1c	357G	709A	710C	750G	769A	825A	1018A	1738C	2352C	2706G	2758A	2768G	2885C	3308C	3594T	3666A	3693A	4104G	4769G	5036G	5046A	5393C	5655C	6548T	6827C	6989G	7028T	7055G
L1b1a3	16126C	16182M	16183M	16187T	16189C	16223T	16264T	16270T	16278T	16293R	16311C	16519Y	73G	152C	182T	185T	189G	195C	247A	263G	315.1c	357G	709A	710C	750G	769A	825A	1018A	1738C	2352C	2706G	2758A	2768G	2885C	3308C	3594T	3666A	3693A	4104G	4769G	5036G	5046A	5393C	5655C	6548T	6827C	6989G	7028T	7055G
L1b1a3a	16126C	16182M	16183M	16187T	16189C	16223T	16264T	16270T	16278T	16293R	16311C	16519Y	73G	152C	182T	185T	189G	195C	247A	263G	315.1c	357G	709A	710C	750G	769A	825A	1018A	1738C	2352C	2706G	2758A	2768G	2885C	3308C	3594T	3666A	3693A	4104G	4769G	5036G	5046A	5393C	5655C	6548T	6827C	6989G	7028T	7055G
L1b1a3a1	16126C	16182M	16183M	16187T	16189C	16223T	16264T	16270T	16278T	16293R	16311C	16519Y	73G	152C	182T	185T	189G	195C	247A	263G	315.1c	357G	709A	710C	750G	769A	825A	1018A	1738C	2352C	2706G	2758A	2768G	2885C	3308C	3594T	3666A	3693A	4104G	4769G	5036G	5046A	5393C	5655C	6548T	6827C	6989G	7028T	7055G
L1b1a3b	16126C	16182M	16183M	16187T	16189C	16223T	16264T	16270T	16278T	16293R	16311C	16519Y	73G	152C	182T	185T	189G	195C	247A	263G	315.1c	357G	709A	710C	750G	769A	825A	1018A	1719A	1738C	2352C	2706G	2758A	2768G	2885C	3308C	3594T	3666A	3693A	4104G	4216C	4769G	5036G	5046A	5393C	5655C	6548T	6827C	6989G
L1b1a9	16126C	16182M	16183M	16187T	16189C	16223T	16264T	16270T	16278T	16293R	16311C	16519Y	73G	152C	182T	185T	189G	195C	247A	263G	315.1c	357G	709A	710C	750G	769A	825A	1018A	1738C	2352C	2706G	2758A	2768G	2885C	3308C	3594T	3666A	3693A	4104G	4769G	5036G	5046A	5393C	5655C	6446A	6548T	6827C	6989G	7028T
L1b1a15	16126C	16182M	16183M	16187T	16189C	16223T	16264T	16270T	16278T	16293R	16311C	16519Y	73G	152C	182T	185T	189G	195C	247A	263G	315.1c	357G	709A	710C	750G	769A	825A	1018A	1738C	2352C	2706G	2758A	2768G	2885C	3308C	3594T	3666A	3693A	4104G	4769G	5036G	5046A	5393C	5655C	6548T	6827C	6989G	7028T	7055G
L1b1a15a	16126C	16182M	16183M	16187T	16189C	16223T	16264T	16270T	16278T	16293R	16311C	16355T	16519Y	73G	152C	182T	185T	189G	195C	247A	263G	315.1c	357G	709A	710C	750G	769A	825A	1018A	1738C	2352C	2706G	2758A	2768G	2885C	3308C	3594T	3666A	3693A	4104G	4769G	5036G	5046A	5393C	5655C	6548T	6827C	6989G	7028T
L1b1a17	16126C	16182M	16183M	16187T	16189C	16223T	16264T	16270T	16278T	16293R	16311C	16519Y	73G	152C	182T	185T	189G	195C	247A	263G	315.1c	357G	709A	710C	750G	769A	825A	1018A	1738C	2352C	2706G	2758A	2768G	2885C	3308C	3594T	3666A	3693A	4104G	4769G	5036G	5046A	5393C	5655C	6548T	6827C	6989G	7028T	7055G
L1b1a18	16126C	16182M	16183M	16187T	16189C	16223T	16264T	16270T	16278T	16293R	16311C	16519Y	73G	152C	185T	189G	195C	247A	263G	315.1c	357G	709A	710C	750G	769A	825A	1018A	1738C	2352C	2706G	2758A	2768G	2885C	3308C	3594T	3666A	3693A	4104G	4769G	5036G	5046A	5393C	5655C	6548T	6827C	6989G	7028T	7055G	7146G
L1b1a5	16126C	16182M	16183M	16187T	16189C	16223T	16264T	16270T	16278T	16293R	16311C	16519Y	73G	152C	182T	185T	195C	247A	263G	315.1c	357G	709A	710C	750G	769A	825A	1018A	1406Y	1738C	2352C	2706G	2758A	2768G	2885C	3308C	3594T	3666A	3693A	4104G	4769G	5036G	5046A	5393C	5655C	6548T	6827C	6989G	7028T	7055G
L1b1a6	16126C	16182M	16183M	16187T	16189C	16223T	16264T	16270T	16278T	16293R	16311C	16519Y	73G	152C	182T	185T	195C	247A	263G	315.1c	357G	709A	710C	750G	769A	825A	1018A	1738C	2352C	2706G	2758A	2768G	2885C	3308C	3594T	3666A	3693A	4104G	4769G	5036G	5046A	5393C	5655C	6548T	6827C	6989G	7028T	7055G	7146G
L1b1a7	16126C	16182M	16183M	16187T	16189C	16223T	16264T	16270T	16278T	16293R	16311C	16519Y	73G	152C	182T	185T	195C	247A	263G	315.1c	357G	709A	710C	750G	769A	825A	1018A	1738C	2352C	2706G	2758A	2768G	2885C	3308C	3594T	3666A	3693A	4104G	4769G	5036G	5046A	5393C	5655C	6378C	6548T	6827C	6989G	7028T	7055G
L1b1a7a	16126C	16182M	16183M	16187T	16189C	16223T	16264T	16270T	16278T	16293R	16311C	16519Y	73G	152C	182T	185T	195C	228A	247A	263G	315.1c	357G	709A	710C	750G	769A	825A	1018A	1738C	2352C	2706G	2758A	2768G	2885C	3308C	3594T	3666A	3693A	4104G	4769G	5036G	5046A	5393C	5655C	6378C	6548T	6827C	6989G	7028T
L1b1a8	16126C	16182M	16183M	16187T	16189C	16223T	16264T	16270T	16278T	16293R	16311C	16519Y	73G	152C	182T	185T	195C	247A	263G	315.1c	357G	709A	710C	750G	769A	825A	1018A	1738C	2352C	2706G	2758A	2768G	2885C	3308C	3594T	3666A	3693A	4104G	4769G	5036G	5046A	5393C	5655C	6548T	6827C	6989G	7028T	7055G	7146G
L1b1a10	16126C	16182M	16183M	16187T	16189C	16223T	16264T	16270T	16278T	16293R	16311C	16519Y	73G	151T	152C	182T	185T	195C	247A	263G	315.1c	357G	709A	710C	750G	769A	825A	1018A	1738C	2352C	2706G	2758A	2768G	2885C	3308C	3594T	3666A	3693A	4104G	4769G	5036G	5046A	5393C	5655C	6548T	6827C	6989G	7028T	7055G
L1b1a10a	16126C	16182M	16183M	16187T	16189C	16223T	16264T	16270T	16278T	16293R	16311C	16519Y	73G	151T	152C	182T	185T	195C	247A	263G	315.1c	357G	709A	710C	750G	769A	825A	1018A	1738C	2352C	2706G	2758A	2768G	2885C	3308C	3594T	3666A	3693A	4104G	4769G	5036G	5046A	5393C	5655C	6548T	6827C	6989G	7028T	7055G
L1b1a10b	16126C	16182M	16183M	16187T	16189C	16223T	16264T	16270T	16278T	16293R	16311C	16519Y	73G	151T	152C	182T	185T	195C	247A	263G	315.1c	357G	709A	710C	750G	769A	825A	1018A	1738C	2352C	2706G	2758A	2768G	2885C	3308C	3594T	3666A	3693A	4104G	4769G	5036G	5046A	5393C	5655C	6548T	6827C	6989G	7028T	7055G
L1b1a12	16126C	16182M	16183M	16187T	16189C	16223T	16264T	16270T	16278T	16293R	16311C	16400T	16519Y	73G	152C	182T	185T	195C	247A	263G	315.1c	357G	709A	710C	750G	769A	825A	1018A	1462A	1738C	2352C	2706G	2758A	2768G	2885C	3308C	3594T	3666A	3693A	4104G	4769G	5036G	5046A	5393C	5655C	6548T	6827C	6989G	7028T
L1b1a12a	16126C	16182M	16183M	16187T	16189C	16223T	16264T	16270T	16278T	16293R	16311C	16400T	16519Y	73G	152C	182T	185T	195C	247A	263G	315.1c	357G	709A	710C	750G	769A	825A	1018A	1462A	1738C	2352C	2706G	2758A	2768G	2885C	3308C	3594T	3666A	3693A	4104G	4769G	5036G	5046A	5393C	5655C	6548T	6827C	6989G	7028T
L1b1a12b	16126C	16182M	16183M	16189C	16223T	16264T	16270T	16278T	16293R	16311C	16400T	16519Y	73G	152C	182T	185T	195C	247A	263G	315.1c	357G	709A	710C	750G	769A	825A	1018A	1462A	1738C	2352C	2706G	2758A	2768G	2885C	3308C	3594T	3666A	3693A	4104G	4769G	5036G	5046A	5393C	5655C	6548T	6827C	6989G	7028T	7055G
L1b1a13	16126C	16182M	16183M	16187T	16189C	16223T	16264T	16270T	16278T	16293R	16311C	16519Y	73G	152C	182T	185T	195C	247A	263G	315.1c	357G	709A	710C	750G	769A	825A	1018A	1738C	2352C	2706G	2758A	2768G	2885C	3308C	3594T	3666A	3693A	4104G	4769G	5036G	5046A	5393C	5509C	5655C	6548T	6827C	6989G	7028T	7055G
L1b1a14	16126C	16182M	16183M	16187T	16189C	16223T	16264T	16270T	16278T	16293R	16311C	16519Y	73G	152C	182T	185T	195C	247A	263G	315.1c	357G	709A	710C	750G	769A	825A	1018A	1738C	2352C	2706G	2758A	2768G	2885C	3308C	3594T	3666A	3693A	4104G	4769G	5036G	5046A	5393C	5655C	6548T	6827C	6989G	7028T	7055G	7146G
L1b1a16	16126C	16182M	16183M	16187T	16189C	16223T	16264T	16270T	16278T	16293R	16311C	16519Y	73G	152C	182T	185C	195C	247A	263G	315.1c	357G	709A	710C	750G	769A	825A	1018A	1738C	2352C	2706G	2758A	2768G	2885C	3308C	3594T	3666A	3693A	4104G	4769G	5036G	5046A	5393C	5655C	6548T	6827C	6989G	7028T	7055G	7146G
L1b2'3	16126C	16182M	16183M	16187T	16189C	16223T	16264T	16270T	16278T	16293R	16311C	16519Y	73G	152C	182T	185T	247A	263G	315.1c	357G	709A	710C	750G	769A	825A	1018A	1738C	2352C	2706G	2758A	2768G	2885C	3308C	3594T	3666A	3693A	4104G	4769G	6548T	6827C	6989G	7028T	7055G	7146G	7256T	7389C	7521A	7867T	8248G
L1b2	16126C	16182M	16183M	16187T	16189C	16223T	16239T	16264T	16270T	16278T	16293R	16311C	16519Y	73G	152C	182T	185T	189G	247A	263G	315.1c	357G	709A	710C	750G	769A	825A	1018A	1738C	2352C	2706G	2758A	2768G	2885C	3308C	3594T	3666A	3693A	4104G	4769G	6548T	6827C	6989G	7028T	7055G	7146G	7256T	7389C	7521A
L1b2a	16111T	16126C	16182M	16183M	16187T	16189C	16223T	16239T	16270T	16278T	16293R	16311C	16519Y	73G	146C	152C	182T	185T	189G	247A	263G	315.1c	357G	709A	710C	750G	769A	825A	1018A	1738C	2352C	2706G	2758A	2768G	2885C	3308C	3594T	3666A	3693A	4104G	4769G	6548T	6827C	6989G	7028T	7055G	7146G	7256T	7389C
L1b3	16126C	16182M	16183M	16187T	16189C	16223T	16264T	16270T	16278T	16293R	16311C	16519Y	73G	152C	182T	185T	247A	263G	315.1c	357G	709A	710C	723G	750G	769A	825A	1018A	1738C	2352C	2706G	2758A	2768G	2885C	3308C	3594T	3666A	3693A	4104G	4562G	4769G	6548T	6827C	6989G	7028T	7055G	7146G	7256T	7389C	7521A
L1c	16129A	16182M	16183M	16187T	16189C	16223T	16278T	16294T	16311C	16360T	16519Y	73G	151T	152C	182T	186A	189C	195C	247A	263G	315.1c	316A	750G	769A	825A	1018A	1438G	2395del	2706G	2758A	2885C	3594T	3666A	4104G	4769G	5951G	6071C	7028T	7055G	7146G	7256T	7389C	7521A	8027A	8468T	8655T	8701G	8860G	9072G
L1c1'2'4'5'6	16129A	16182M	16183M	16187T	16189C	16223T	16278T	16294T	16311C	16360T	16519Y	73G	151T	152C	182T	186A	189C	195C	247A	263G	297G	315.1c	316A	750G	769A	825A	1018A	1438G	2395del	2706G	2758A	2885C	3594T	3666A	4104G	4769G	5951G	6071C	7028T	7055G	7146G	7256T	7389C	7521A	8027A	8468T	8655T	8701G	8860G
L1c1'2'4'6	16129A	16182M	16183M	16187T	16189C	16223T	16278T	16294T	16311C	16360T	16519Y	73G	151T	152C	182T	186A	189C	195C	198T	247A	263G	297G	315.1c	316A	750G	769A	825A	1018A	1438G	2395del	2706G	2758A	2885C	3594T	3666A	4104G	4769G	5951G	6071C	7028T	7055G	7146G	7256T	7389C	7521A	8027A	8468T	8655T	8701G
L1c1	16129A	16182M	16183M	16187T	16189C	16223T	16278T	16293G	16294T	16311C	16360T	16519Y	73G	151T	152C	182T	186A	189C	195C	198T	247A	263G	297G	315.1c	316A	750G	769A	825A	1018A	1438G	2395del	2706G	2758A	2885C	3594T	3666A	3796T	3843G	4104G	4769G	5951G	6071C	7028T	7055G	7146G	7256T	7389C	7521A	8027A
L1c1a'b'd	16129A	16182M	16183M	16187T	16189C	16223T	16278T	16293G	16294T	16311C	16360T	16519Y	73G	151T	152C	182T	186A	189C	195C	198T	247A	263G	297G	315.1c	316A	750G	769A	825A	1018A	1438G	2395del	2706G	2758A	2885C	3594T	3666A	3796T	3843G	4104G	4769G	5951G	6071C	7028T	7055G	7146G	7256T	7389C	7521A	8027A
L1c1a	16129A	16182M	16183M	16187T	16189C	16223T	16278T	16293G	16294T	16311C	16360T	16519Y	73G	151T	152C	182T	186A	189C	195C	198T	247A	263G	297G	315.1c	316A	750G	769A	825A	1018A	1438G	2395del	2706G	2758A	2885C	3594T	3666A	3796T	3843G	4104G	4454A	4769G	5951G	6071C	7028T	7055G	7146G	7256T	7389C	7521A
L1c1a+@198	16129A	16182M	16183M	16187T	16189C	16223T	16278T	16293G	16294T	16311C	16360T	16519Y	73G	151T	152C	182T	186A	189C	195C	247A	263G	297G	315.1c	316A	750G	769A	825A	1018A	1438G	2395del	2706G	2758A	2885C	3594T	3666A	3796T	3843G	4104G	4454A	4769G	5951G	6071C	7028T	7055G	7146G	7256T	7389C	7521A	8027A
L1c1a1	16129A	16182M	16183M	16187T	16189C	16278T	16293G	16294T	16311C	16360T	16519Y	73G	151T	152C	182T	186A	189C	195C	247A	263G	297G	315.1c	316A	750G	769A	825A	1018A	1438G	2395del	2706G	2758A	2885C	3594T	3666A	3796T	3843G	4104G	4454A	4769G	5951G	6071C	7028T	7055G	7146G	7256T	7389C	7521A	8027A	8087C
L1c1a1a	16129A	16182M	16183M	16187T	16189C	16214T	16234T	16249C	16278T	16293G	16294T	16311C	16360T	16519Y	44.1C	73G	151T	152C	182T	186A	189C	195C	204C	247A	263G	297G	315.1c	316A	750G	769A	825A	1018A	1438G	2395del	2706G	2758A	2885C	3594T	3666A	3796T	3843G	4104G	4454A	4769G	5951G	6071C	7028T	7055G	7146G
L1c1a1a1	16129A	16182M	16183M	16187T	16189C	16214T	16234T	16249C	16274A	16278T	16293G	16294T	16311C	16360T	16519Y	44.1C	73G	151T	152C	186A	189C	195C	204C	247A	263G	297G	315.1c	316A	467T	750G	769A	825A	1018A	1438G	2308G	2395del	2706G	2758A	2885C	3594T	3666A	3796T	3843G	4104G	4454A	4769G	5951G	5984G	6071C
L1c1a1a1a	16129A	16182M	16183M	16187T	16189C	16214T	16234T	16249C	16274A	16278T	16294T	16311C	16360T	16519Y	44.1C	73G	151T	152C	186A	189C	195C	204C	247A	263G	297G	315.1c	316A	467T	750G	769A	825A	1018A	1438G	2308G	2395del	2706G	2758A	2885C	3594T	3666A	3796T	3843G	4104G	4454A	4769G	5951G	5984G	6071C	6182A
L1c1a1a1b	16051G	16129A	16182M	16183M	16187T	16189C	16214T	16234T	16249C	16258G	16274A	16278T	16293G	16294T	16311C	16360T	16519Y	44.1C	73G	151T	152C	186A	189C	195C	247A	263G	297G	315.1c	316A	467T	750G	769A	825A	1018A	1438G	2308G	2395del	2706G	2758A	2885C	3594T	3666A	3796T	3843G	4104G	4454A	4769G	5951G	5984G
L1c1a1a1b1	16051G	16129A	16182M	16183M	16187T	16189C	16214T	16234T	16249C	16258G	16274A	16278T	16293G	16294T	16311C	16360T	16519Y	44.1C	73G	151T	152C	186A	189C	195C	247A	263G	297G	315.1c	316A	467T	750G	769A	825A	1018A	1438G	2308G	2395del	2706G	2758A	2885C	3594T	3666A	3796T	3843G	4104G	4454A	4769G	5300T	5951G
L1c1a1a2	16182M	16183M	16187T	16189C	16214T	16234T	16249C	16278T	16293G	16294T	16311C	16360T	16519Y	44.1C	73G	151T	152C	182T	186A	189C	195C	204C	247A	263G	297G	315.1c	316A	750G	769A	825A	1018A	1438G	2395del	2706G	2758A	2885C	3594T	3666A	3796T	3843G	4104G	4454A	4491A	4769G	5951G	6071C	7028T	7055G	7146G
L1c1a1b	16182M	16183M	16184T	16187T	16189C	16278T	16293G	16294T	16311C	16519Y	73G	151T	152C	182T	186A	189C	247A	263G	297G	315.1c	316A	750G	769A	825A	1018A	1438G	2141C	2395del	2706G	2758A	2885C	3594T	3666A	3796T	3843G	4104G	4454A	4769G	5277C	5951G	6071C	7028T	7055G	7146G	7256T	7389C	7521A	8027A	8087C
L1c1a2	16129A	16182M	16183M	16187T	16189C	16223T	16274A	16278T	16293G	16294T	16311C	16360T	16519Y	73G	93G	95C	152C	182T	186A	189C	195C	236C	247A	263G	297G	315.1c	316A	750G	769A	825A	1018A	1438G	2395del	2706G	2755G	2758A	2863C	2885C	3513T	3594T	3666A	3796T	3843G	3927G	4104G	4454A	4506G	4769G	5951G
L1c1a2a	16129A	16182M	16183M	16187T	16189C	16223T	16274A	16278T	16293G	16294T	16311C	16360T	16519Y	73G	93G	95C	152C	182T	186A	189C	195C	236C	247A	263G	297G	315.1c	316A	750G	769A	825A	1018A	1438G	2395del	2706G	2755G	2758A	2863C	2885C	3513T	3594T	3666A	3796T	3843G	3927G	4104G	4454A	4506G	4634C	4769G
L1c1a2a1	16129A	16182M	16183M	16187T	16189C	16223T	16274A	16278T	16293G	16294T	16311C	16360T	16519Y	73G	93G	95C	152C	182T	186A	189C	195C	236C	247A	263G	297G	315.1c	316A	750G	769A	825A	1018A	1438G	2395del	2706G	2755G	2758A	2863C	2885C	3513T	3594T	3666A	3796T	3843G	3927G	4104G	4454A	4506G	4634C	4769G
L1c1a2a2	16129A	16182M	16183M	16187T	16189C	16223T	16274A	16278T	16293G	16294T	16311C	16360T	16519Y	73G	93G	95C	152C	182T	186A	189C	195C	236C	247A	263G	297G	315.1c	316A	750G	769A	825A	1018A	1438G	2395del	2706G	2755G	2758A	2863C	2885C	3513T	3594T	3666A	3796T	3843G	3927G	4104G	4454A	4506G	4634C	4769G
L1c1a2b	16129A	16182M	16183M	16187T	16189C	16223T	16274A	16278T	16293G	16294T	16311C	16360T	16519Y	73G	93G	95C	182T	186A	189C	195C	236C	247A	263G	297G	315.1c	316A	750G	769A	825A	1018A	1438G	2395del	2706G	2755G	2758A	2863C	2885C	3513T	3594T	3666A	3796T	3843G	3927G	4104G	4454A	4506G	4769G	5951G	6071C
L1c1a2c	16129A	16182M	16183M	16187T	16189C	16223T	16274A	16278T	16293G	16294T	16311C	16360T	16519Y	73G	93G	95C	152C	182T	186A	189C	195C	236C	247A	263G	297G	315.1c	316A	750G	769A	825A	1018A	1438G	2395del	2706G	2755G	2758A	2863C	2885C	3513T	3594T	3666A	3796T	3843G	3927G	4104G	4454A	4506G	4769G	5951G
L1c1b'd	16086C	16129A	16182M	16183M	16187T	16189C	16223T	16278T	16293G	16294T	16311C	16360T	16519Y	73G	151T	152C	182T	186A	189C	195C	198T	247A	263G	297G	315.1c	316A	750G	769A	825A	1018A	1438G	2395del	2706G	2758A	2885C	3594T	3666A	3796T	3843G	4104G	4769G	5951G	6071C	7028T	7055G	7146G	7256T	7389C	7521A
L1c1b	16086C	16129A	16182M	16183M	16187T	16189C	16223T	16241G	16278T	16293G	16294T	16311C	16360T	16519Y	73G	151T	152C	182T	186A	189C	195C	198T	247A	263G	297G	315.1c	316A	750G	769A	825A	1018A	1291C	1438G	2395del	2706G	2758A	2885C	3594T	3666A	3796T	3843G	4104G	4688C	4769G	5553C	5951G	6071C	7028T	7055G
L1c1b1	16086C	16129A	16182M	16183M	16187T	16189C	16223T	16241G	16278T	16291T	16294T	16311C	16360T	16519Y	73G	151T	152C	182T	186A	189C	195C	198T	247A	263G	297G	315.1c	316A	750G	769A	825A	1018A	1291C	1438G	2395del	2706G	2758A	2885C	3594T	3666A	3796T	3843G	4104G	4688C	4769G	4824G	5553C	5951G	6071C	7028T
L1c1d	16038G	16086C	16129A	16182M	16183M	16187T	16189C	16223T	16278T	16293G	16294T	16311C	16360T	16519Y	73G	151T	152C	182T	186A	189C	195C	198T	247A	263G	297G	315.1c	316A	750G	769A	825A	1018A	1438G	2395del	2706G	2758A	2885C	3594T	3666A	3796T	3843G	4104G	4769G	5460A	5951G	6071C	7028T	7055G	7146G	7256T
L1c1d1	16038G	16086C	16129A	16182M	16183M	16187T	16189C	16223T	16278T	16293G	16294T	16311C	16360T	16519Y	73G	151T	152C	182T	186A	189C	195C	198T	247A	263G	297G	315.1c	316A	750G	769A	825A	1018A	1438G	2395del	2706G	2758A	2885C	3594T	3666A	3796T	3843G	4104G	4769G	5108C	5460A	5951G	6071C	7028T	7055G	7146G
L1c1c	16129A	16172C	16182M	16183M	16189C	16223T	16278T	16293G	16311C	16360T	16519Y	73G	151T	152C	182T	186A	189C	195C	247A	249del	263G	297G	315.1c	316A	750G	769A	825A	1018A	1438G	2395del	2706G	2758A	2885C	3594T	3666A	3796T	3843G	4104G	4769G	5951G	6071C	6267A	7028T	7055G	7146G	7256T	7389C	7521A	8027A
L1c2'4	16129A	16182M	16183M	16187T	16189C	16223T	16278T	16294T	16311C	16360T	16519Y	73G	151T	152C	182T	186A	189C	195C	198T	247A	263G	297G	315.1c	316A	750G	769A	825A	1018A	1438G	2395del	2706G	2758A	2885C	3594T	3666A	4104G	4769G	5899.1C	5951G	6071C	7028T	7055G	7146G	7256T	7389C	7521A	8027A	8468T	8655T
L1c2	16129A	16182M	16183M	16187T	16189C	16223T	16265C	16278T	16286G	16294T	16311C	16360T	16519Y	16527T	73G	151T	152C	182T	186A	189C	195C	198T	247A	263G	297G	315.1c	316A	750G	769A	825A	1018A	1438G	2395del	2706G	2758A	2885C	3594T	3666A	4104G	4769G	5899.1C	5951G	6071C	6150A	6253C	7028T	7055G	7076G	7146G
L1c2a	16129A	16182M	16183M	16187T	16189C	16223T	16265C	16278T	16286G	16294T	16311C	16360T	16519Y	16527T	73G	151T	152C	182T	186A	189C	195C	198T	247A	263G	297G	315.1c	316A	750G	769A	825A	1018A	1420C	1438G	2156.1A	2395del	2706G	2758A	2885C	3594T	3666A	4104G	4769G	5899.1C	5951G	6071C	6150A	6253C	7028T	7055G
L1c2a1	16129A	16145A	16182M	16183M	16187T	16189C	16213A	16223T	16265C	16278T	16286G	16294T	16311C	16360T	16519Y	16527T	73G	151T	152C	182T	186A	189C	195C	198T	247A	263G	297G	315.1c	316A	750G	769A	825A	1018A	1420C	1438G	2156.1A	2395del	2706G	2758A	2885C	3594T	3666A	4104G	4769G	5899.1C	5951G	6071C	6150A	6253C
L1c2a1a	16071T	16129A	16145A	16182M	16183M	16187T	16189C	16213A	16223T	16234T	16265C	16278T	16286G	16294T	16311C	16360T	16519Y	16527T	73G	151T	152C	182T	186A	189C	195C	198T	247A	263G	297G	315.1c	316A	750G	769A	825A	1018A	1420C	1438G	2156.1A	2395del	2706G	2758A	2885C	3594T	3666A	4104G	4769G	5899.1C	5951G	6071C
L1c2a1b	16129A	16145A	16182M	16183M	16187T	16189C	16213A	16223T	16265C	16278T	16286G	16294T	16311C	16360T	16519Y	16527T	73G	151T	152C	182T	186A	189C	195C	198T	247A	263G	297G	315.1c	316A	750G	769A	825A	1018A	1420C	1438G	2156.1A	2395del	2706G	2758A	2885C	3594T	3666A	3777C	4104G	4769G	5237A	5899.1C	5951G	6071C
L1c2a2	16129A	16182M	16183M	16187T	16189C	16223T	16265C	16278T	16286G	16288C	16294T	16311C	16357C	16519Y	16527T	73G	151T	152C	182T	186A	189C	195C	198T	247A	263G	297G	315.1c	316A	709A	750G	769A	825A	1018A	1420C	1438G	2156.1A	2395del	2706G	2758A	2885C	3438A	3594T	3666A	4104G	4769G	5951G	6071C	6150A	6253C
L1c2a3	16129A	16182M	16183M	16187T	16189C	16223T	16265C	16278T	16286G	16294T	16311C	16360T	16519Y	16527T	73G	151T	152C	182T	186A	189C	195C	198T	247A	263G	297G	315.1c	316A	471C	750G	769A	825A	1018A	1420C	1438G	2156.1A	2395del	2706G	2758A	2885C	3594T	3666A	4104G	4769G	5899.1C	5951G	6071C	6150A	6253C	6723A
L1c2a3a	16172C	16182M	16183M	16187T	16189C	16223T	16265C	16278T	16286G	16294T	16311C	16360T	16519Y	16527T	73G	151T	152C	182T	186A	189C	195C	198T	247A	263G	297G	315.1c	316A	385G	471C	750G	769A	825A	1018A	1048T	1420C	1438G	2156.1A	2395del	2706G	2758A	2885C	3594T	3666A	4104G	4769G	5899.1C	5951G	6071C	6150A
L1c2b	16093Y	16129A	16182M	16183M	16187T	16189C	16223T	16265C	16278T	16286R	16294T	16311C	16360T	16519Y	16527T	73G	151T	152C	182T	186A	189C	195C	198T	247A	263G	297G	315.1c	316A	750G	769A	825A	1018A	1438G	2395del	2706G	2758A	2885C	3594T	3666A	4104G	4769G	5899.1C	5951G	6071C	6150A	6253C	7028T	7055G	7076G
L1c2b1	16093Y	16129A	16182M	16183M	16187T	16189C	16223T	16265C	16278T	16286R	16294T	16311C	16360T	16519Y	16527T	73G	151T	152C	182T	186A	189C	195C	198T	247A	263G	297G	315.1c	316A	750G	769A	825A	1018A	1438G	2395del	2706G	2758A	2885C	3594T	3666A	4104G	4769G	5899.1C	5951G	6071C	6150A	6253C	7028T	7055G	7076G
L1c2b1a'b	16093Y	16129A	16182M	16183M	16187T	16189C	16223T	16265C	16278T	16286R	16294T	16311C	16360T	16519Y	16527T	73G	151T	152C	182T	186A	189C	195C	198T	247A	263G	297G	315.1c	316A	750G	769A	825A	1018A	1438G	2220G	2395del	2706G	2758A	2885C	3594T	3666A	4104G	4769G	5899.1C	5951G	6071C	6150A	6253C	7028T	7055G
L1c2b1a	16093Y	16129A	16182M	16183M	16187T	16189C	16223T	16265C	16278T	16286R	16294T	16311C	16360T	16519Y	16527T	73G	151T	152C	182T	186A	189C	195C	198T	247A	263G	297G	315.1c	316A	750G	769A	825A	1018A	1438G	2220G	2395del	2706G	2758A	2885C	3594T	3666A	4104G	4769G	5580C	5899.1C	5951G	6071C	6150A	6209T	6253C
L1c2b1a1	16093Y	16129A	16182M	16183M	16187T	16189C	16223T	16265C	16278T	16286R	16294T	16311C	16360T	16519Y	16527T	73G	151T	152C	182T	186A	189C	195C	198T	247A	263G	297G	315.1c	316A	750G	769A	825A	1018A	1438G	2220G	2395del	2706G	2758A	2885C	3349G	3594T	3666A	4104G	4769G	5580C	5899.1C	5951G	6071C	6150A	6209T
L1c2b1b	16093Y	16129A	16182M	16183M	16187T	16189C	16223T	16265C	16278T	16286R	16294T	16311C	16360T	16519Y	16527T	73G	151T	152C	182T	186A	189C	195C	198T	247A	263G	297G	315.1c	316A	750G	769A	825A	1018A	1438G	2220G	2395del	2706G	2758A	2885C	3594T	3666A	4104G	4769G	5087C	5899.1C	5951G	6071C	6150A	6253C	6480A
L1c2b1b1	16093Y	16129A	16182M	16183M	16187T	16189C	16223T	16265C	16278T	16286R	16294T	16311C	16360T	16519Y	16527T	73G	151T	152C	182T	186A	189C	195C	198T	247A	263G	264T	297G	315.1c	316A	750G	769A	825A	1018A	1438G	2220G	2395del	2706G	2758A	2885C	3275G	3594T	3666A	4104G	4769G	5087C	5899.1C	5951G	6071C	6150A
L1c2b1c	16093Y	16129R	16182M	16183M	16187T	16189C	16223T	16265C	16278T	16286R	16292T	16294T	16311C	16360T	16519Y	16527T	73G	151Y	152C	182T	186A	189C	195C	198T	247A	263G	297G	315.1c	316A	633G	723G	750G	769A	825A	1018A	1438G	2395del	2706G	2758A	2885C	3421A	3594T	3666A	3777C	4104G	4769G	5580C	5894C	5899.1c
L1c2b2	16093Y	16129A	16182M	16183M	16187T	16189C	16223T	16265C	16278T	16286R	16294T	16311C	16320T	16360T	16519Y	16527T	73G	151T	152C	182T	186A	189C	195C	198T	247A	263G	297G	315.1c	316A	750G	769A	825A	1018A	1438G	2395del	2706G	2758A	2885C	3594T	3666A	4104G	4769G	5899.1C	5951G	6071C	6150A	6253C	7028T	7055G
L1c4	16129A	16182M	16183M	16184T	16187T	16189C	16223T	16278T	16294T	16301T	16311C	16360T	16519Y	73G	152C	182T	186A	189C	195C	247A	263G	297G	315.1c	316A	750G	769A	825A	1018A	1438G	2395del	2706G	2758A	2885C	3594T	3666A	4104G	4769G	5196C	5899.1C	5951G	6071C	6629G	7028T	7055G	7146G	7256T	7389C	7521A	7673G
L1c4a	16037G	16093C	16129A	16140C	16182M	16183M	16184T	16187T	16189C	16223T	16278T	16294T	16301T	16311C	16360T	16519Y	73G	152C	182T	186A	189C	195C	247A	263G	280T	297G	315.1c	316A	750G	769A	825A	1018A	1438G	1503A	2395del	2706G	2758A	2885C	3594T	3666A	4104G	4596A	4769G	4937C	4959A	5054A	5196C	5899.1C	5951G
L1c4b	16129A	16182M	16183M	16184T	16187T	16189C	16223T	16278T	16294T	16301T	16311C	16360T	16519Y	73G	152C	182T	186A	189C	195C	247A	263G	297G	315.1c	316A	750G	769A	825A	1018A	1438G	2395del	2706G	2758A	2885C	3594T	3666A	4104G	4706G	4769G	5196C	5899.1C	5951G	6071C	6629G	7028T	7055G	7146G	7256T	7389C	7521A
L1c6	16129A	16182M	16183M	16187T	16189C	16223T	16278T	16294T	16311C	16360T	16519Y	73G	151T	152C	182T	186A	189C	195C	198T	247A	263G	297G	315.1c	316A	750G	769A	825A	930A	1018A	1438G	2251G	2395del	2706G	2758A	2885C	3594T	3666A	4104G	4769G	5231A	5951G	6071C	7028T	7055G	7146G	7256T	7389C	7521A	8027A
L1c5	16114V	16129A	16182M	16183M	16187T	16189C	16223T	16261T	16278T	16311C	16360T	16519Y	73G	151T	152C	182T	186A	189C	195Y	247A	263G	291T	297G	315.1c	316A	709A	750G	769A	825A	1018A	1438G	2395del	2706G	2758A	2885C	3594T	3666A	4104G	4769G	5390G	5951G	6071C	7028T	7055G	7146G	7256T	7389C	7521A	7762A
L1c3	16129A	16182M	16183M	16187T	16189C	16223T	16278T	16294T	16311C	16360T	16519Y	73G	151T	152C	182T	186A	189C	247A	263G	315.1c	316A	750G	769A	825A	1018A	1438G	2395del	2706G	2758A	2885C	3594T	3666A	4104G	4769G	5951G	6071C	6221A	6917A	7028T	7146G	7256T	7389C	7521A	8027A	8468T	8655T	8701G	8860G	9072G
L1c3a	16129A	16182M	16183M	16189C	16215G	16223T	16278T	16294T	16311C	16360T	16519Y	73G	151T	152C	182T	186A	189C	247A	263G	315.1c	316A	750G	769A	825A	1018A	1438G	2395del	2706G	2758A	2885C	3594T	3666A	4104G	4769G	5951G	6071C	6221A	6260A	6917A	7028T	7146G	7256T	7389C	7498A	7521A	7789A	8027A	8468T	8655T
L1c3a1	16129A	16182M	16183M	16189C	16215G	16223T	16278T	16294T	16311C	16360T	16519Y	73G	151T	152C	182T	186A	189C	247A	263G	315.1c	316A	750G	769A	825A	1018A	1438G	2395del	2706G	2758A	2885C	3105G	3594T	3666A	4104G	4769G	5951G	6071C	6221A	6260A	6917A	7028T	7146G	7256T	7389C	7498A	7521A	7789A	8027A	8468T
L1c3a1a	16129A	16182M	16183M	16189C	16215G	16223T	16278T	16294T	16311C	16360T	16519Y	73G	151T	152C	182T	186A	189C	247A	263G	315.1c	316A	750G	769A	825A	1018A	1438G	2387C	2395del	2706G	2758A	2885C	3105G	3594T	3666A	4104G	4769G	5951G	6071C	6221A	6260A	6917A	7028T	7146G	7256T	7389C	7498A	7521A	7789A	8027A
L1c3a1b	16129A	16182M	16183M	16189C	16215G	16223T	16278T	16294T	16311C	16355T	16360T	16519Y	73G	151T	152C	182T	186A	189C	247A	263G	315.1c	316A	750G	769A	825A	1018A	1438G	2395del	2706G	2758A	2885C	3105G	3594T	3666A	4104G	4769G	5951G	6071C	6221A	6260A	6917A	7028T	7146G	7256T	7389C	7498A	7521A	7789A	8027A
L1c3b'c	16129A	16182M	16183M	16187T	16189C	16223T	16278T	16293G	16294T	16311C	16360T	16519Y	73G	151T	152C	182T	186A	189C	247A	263G	315.1c	316A	750G	769A	825A	1018A	1438G	2283T	2395del	2706G	2758A	2885C	3594T	3666A	4104G	4769G	5951G	6071C	6221A	6917A	7028T	7146G	7256T	7389C	7521A	8027A	8468T	8655T	8701G
L1c3b	16129A	16163G	16182M	16183M	16187T	16189C	16223T	16278T	16293G	16294T	16311C	16360T	16519Y	73G	151T	152C	182T	186A	189C	247A	263G	315.1c	316A	750G	769A	825A	1018A	1438G	2283T	2395del	2706G	2758A	2885C	3594T	3666A	4104G	4769G	5951G	6071C	6221A	6917A	7028T	7146G	7256T	7389C	7521A	8027A	8251A	8468T
L1c3b1	16129A	16163G	16182M	16183M	16187T	16189C	16223T	16278T	16293G	16294T	16311C	16360T	16519Y	73G	151T	152C	182T	186A	189C	247A	263G	315.1c	316A	629C	750G	769A	825A	1018A	1438G	2283T	2395del	2706G	2758A	2885C	3210T	3434G	3594T	3666A	4104G	4755C	4769G	5951G	6071C	6221A	6917A	7028T	7146G	7256T	7389C
L1c3b1a	16129A	16163G	16182M	16183M	16187T	16189C	16209C	16223T	16278T	16293G	16294T	16311C	16360T	16519Y	73G	151T	152C	182T	186A	189C	247A	263G	315.1c	316A	629C	750G	769A	825A	1018A	1438G	2283T	2395del	2706G	2758A	2885C	3210T	3434G	3594T	3666A	4104G	4755C	4769G	5951G	6071C	6221A	6917A	7028T	7146G	7256T
L1c3b1b	16129A	16163G	16182M	16183M	16187T	16189C	16223T	16278T	16293G	16294T	16311C	16360T	16519Y	73G	151T	152C	182T	186A	189C	247A	263G	315.1c	316A	629C	750G	769A	825A	1018A	1438G	1686G	2083C	2283T	2395del	2706G	2758A	2885C	3210T	3434G	3594T	3666A	4104G	4755C	4769G	5951G	6071C	6221A	6917A	7028T	7146G
L1c3b2	16086C	16129A	16163G	16182M	16183M	16187T	16189C	16223T	16278T	16293G	16294T	16311C	16360T	16519Y	73G	151T	152C	182T	186A	189C	247A	263G	315.1c	316A	750G	769A	825A	1018A	1438G	2395del	2706G	2758A	2885C	3096C	3594T	3666A	4104G	4769G	5951G	6071C	6221A	6297C	6353G	6917A	7028T	7146G	7256T	7389C	7521A
L1c3c	16129A	16182M	16183M	16187T	16189C	16223T	16278T	16293G	16294T	16311C	16360T	16519Y	73G	93G	151T	152C	182T	186A	189C	195C	247A	248G	263G	315.1c	316A	458T	745.1T	750G	769A	825A	1018A	1438G	2283T	2395del	2706G	2758A	2885C	3027C	3525T	3594T	3600T	3666A	4104G	4769G	4853A	5951G	6071C	6221A	6917A
L2'3'4'5'6	16129A	16182M	16183M	16187T	16189C	16223T	16278T	16311C	16519Y	73G	182T	195C	247A	263G	315.1c	750G	769A	825A	1018A	1438G	2706G	3594T	4104G	4769G	7028T	7256T	7521A	8655T	8701G	8860G	9540C	10398G	10688A	10810C	10873C	11719A	12705T	13105G	13506T	13650T	14766T	15326G
L5	16129A	16148T	16166G	16182M	16183M	16187T	16189C	16223T	16278T	16311C	16519Y	73G	182T	195C	247A	263G	315.1c	459.1C	750G	769A	825A	1018A	1438G	2706G	3423C	3594T	4104G	4769G	7028T	7256T	7521A	7972G	8655T	8701G	8860G	9540C	10398G	10688A	10810C	10873C	11719A	12432T	12705T	12950G	13105G	13506T	13650T	14766T	15326G
L5a	16129A	16148T	16166G	16182M	16183M	16187T	16189C	16223T	16278T	16311C	16355T	16362C	16519Y	73G	152C	182T	195C	247A	263G	315.1c	455.1T	459.1C	709A	750G	769A	825A	851G	1018A	1438G	1822C	2706G	3423C	3594T	4104G	4769G	5111T	5147A	5656G	6182A	6297C	7028T	7256T	7424G	7521A	7972G	8155A	8188G	8582T	8655T
L5a1	16129A	16148T	16166G	16182M	16183M	16187T	16189C	16223T	16278T	16311C	16355T	16362C	16519Y	73G	152C	182T	195C	247A	263G	315.1c	455.1T	455.2T	459.1C	709A	750G	769A	825A	851G	930A	1018A	1438G	1822C	2706G	3423C	3594T	4104G	4496T	4769G	5111T	5147A	5656G	6182A	6297C	7028T	7256T	7424G	7521A	7972G	8155A
L5a1a	16129A	16148T	16166G	16182M	16183M	16187T	16189C	16223T	16278T	16311C	16355T	16362C	16519Y	73G	152C	182T	195C	247A	263G	315.1c	455.1T	455.2T	459.1C	709A	750G	769A	825A	851G	930A	1018A	1438G	1822C	2706G	3423C	3594T	4104G	4496T	4769G	5004C	5111T	5147A	5656G	6182A	6297C	7028T	7256T	7424G	7521A	7972G
L5a1b	16129A	16148T	16166G	16182M	16183M	16187T	16189C	16223T	16278T	16311C	16355T	16362C	16519Y	73G	152C	182T	195C	247A	263G	315.1c	455.1T	455.2T	459.1C	709A	750G	769A	825A	851G	930A	1018A	1438G	1822C	2706G	3423C	3594T	4104G	4496T	4769G	5111T	5147A	5656G	6182A	6297C	7028T	7256T	7424G	7521A	7972G	8155A
L5a1c	16129A	16148T	16166G	16182M	16183M	16187T	16189C	16223T	16278T	16311C	16355T	16362C	16519Y	73G	152C	182T	195C	247A	263G	315.1c	455.1T	455.2T	459.1C	513A	709A	750G	769A	825A	851G	930A	1018A	1438G	1822C	2706G	3423C	3594T	4104G	4137T	4496T	4769G	5111T	5147A	5656G	6182A	6297C	7028T	7256T	7424G	7521A
L5a2	16129A	16148T	16166G	16182M	16183M	16187T	16189C	16223T	16278T	16311C	16355T	16362C	16519Y	73G	152C	182T	195C	247A	263G	315.1c	455.1T	459.1C	527T	709A	750G	769A	825A	851G	1018A	1438G	1822C	2706G	3423C	3594T	4104G	4769G	5111T	5147A	5656G	6182A	6297C	7028T	7256T	7424G	7521A	7972G	8155A	8188G	8582T
L5b	16129A	16148T	16166G	16182M	16183M	16187T	16189C	16223T	16254G	16278T	16519Y	73G	195C	247A	263G	315.1c	459.1C	750G	769A	825A	1018A	1438G	2706G	3423C	3594T	4104G	4769G	7028T	7256T	7521A	7972G	8655T	8701G	8860G	9540C	10398G	10688A	10810C	10873C	11719A	12432T	12705T	12950G	13506T	13650T	14766T	15326G
L5b1	16111T	16129A	16148T	16166G	16182M	16183M	16187T	16189C	16223T	16254G	16278T	16360T	16519Y	73G	195C	247A	249del	263G	315.1c	459.1C	535T	750G	769A	825A	1018A	1438G	2417G	2706G	3027C	3423C	3594T	3720G	4104G	4769G	4976G	5213T	7028T	7256T	7521A	7972G	8655T	8701G	8860G	9540C	9809C	10398G	10493C	10688A	10810C
L5b1a	16111T	16129A	16148T	16166G	16182M	16183M	16187T	16189C	16223T	16254G	16278T	16360T	16519Y	73G	182T	195C	247A	249del	263G	315.1c	459.1C	535T	750G	769A	825A	1018A	1438G	2417G	2706G	3027C	3423C	3594T	3720G	4104G	4769G	4976G	5213T	7028T	7256T	7521A	7972G	8152A	8655T	8701G	8860G	9540C	9809C	10398G	10493C
L5b1b	16111T	16129A	16148T	16166G	16182M	16183M	16187T	16189C	16223T	16254G	16278T	16360T	16519Y	73G	195C	247A	249del	263G	315.1c	459.1C	535T	750G	769A	825A	1018A	1438G	2417G	2706G	3027C	3423C	3594T	3720G	4104G	4769G	4976G	5213T	7028T	7256T	7521A	7972G	8655T	8701G	8860G	9540C	9809C	10398G	10493C	10688A	10810C
L5b2	16129A	16148T	16166G	16182M	16183M	16187T	16223T	16254G	16278T	16368C	16519Y	16527T	73G	247A	263G	315.1c	750G	769A	825A	1018A	1438G	1717C	1719A	2080C	2484T	2706G	3423C	3564G	3594T	3918A	4092A	4104G	4655A	4676T	4769G	4967C	6527G	7028T	7256T	7521A	7765G	7789A	8655T	8701G	8860G	9018C	9540C	9653C	10101C
L2'3'4'6	16182M	16183M	16223T	16278T	16311C	16519Y	73G	182T	263G	315.1c	750G	769A	1018A	1438G	2706G	3594T	4104G	4769G	7028T	7256T	7521A	8701G	8860G	9540C	10398G	10873C	11719A	12705T	13650T	14766T	15301A	15326G
L2	16182M	16183M	16223T	16278T	16390A	16519Y	73G	146C	150T	152C	182T	263G	315.1c	750G	769A	1018A	1438G	2416C	2706G	3594T	4104G	4769G	7028T	7256T	7521A	8206A	8701G	8860G	9221G	9540C	10115C	10398G	10873C	11719A	12705T	13590A	13650T	14766T	15301A	15326G
L2a'b'c'd	16182M	16183M	16223T	16278T	16390A	16519Y	73G	146C	150T	152C	182T	195C	263G	315.1c	750G	769A	1018A	1438G	2416C	2706G	3594T	4104G	4769G	7028T	7256T	7521A	8206A	8701G	8860G	9221G	9540C	10115C	10398G	10873C	11719A	11944C	12705T	13590A	13650T	14766T	15301A	15326G
L2a	16182M	16183M	16223T	16278T	16390A	16519Y	73G	146C	152C	182T	195C	263G	315.1c	750G	769A	1018A	1438G	2416C	2706G	3594T	4104G	4769G	7028T	7175C	7256T	7521A	8206A	8701G	8860G	9221G	9540C	10115C	10398G	10873C	11719A	11944C	12705T	13590A	13650T	14766T	15301A	15326G
L2a1'2'3'4	16182M	16183M	16223T	16278T	16294T	16390A	16519Y	73G	146C	152C	182T	195C	263G	315.1c	750G	769A	1018A	1438G	2416C	2706G	2789T	3594T	4104G	4769G	7028T	7175C	7256T	7274T	7521A	7771G	8206A	8701G	8860G	9221G	9540C	10115C	10398G	10873C	11719A	11914A	11944C	12705T	13590A	13650T	13803G	14566G	14766T	15301A	15326G
L2a1	16182M	16183M	16223T	16278T	16294T	16309G	16390A	16519Y	73G	146C	152C	195C	263G	315.1c	750G	769A	1018A	1438G	2416C	2706G	2789T	3594T	4104G	4769G	7028T	7175C	7256T	7274T	7521A	7771G	8206A	8701G	8860G	9221G	9540C	10115C	10398G	10873C	11719A	11914A	11944C	12693G	12705T	13590A	13650T	13803G	14566G	14766T	15301A
L2a1a	16182M	16183M	16223T	16278T	16294T	16309G	16390A	16519Y	73G	146C	152C	195C	263G	315.1c	750G	769A	1018A	1438G	2416C	2706G	2789T	3594T	3918A	4104G	4769G	5285G	7028T	7175C	7256T	7274T	7521A	7771G	8206A	8701G	8860G	9221G	9540C	10115C	10398G	10873C	11719A	11914A	11944C	12693G	12705T	13590A	13650T	13803G	14566G
L2a1a1	16182M	16183M	16223T	16278T	16294T	16309G	16368C	16390A	16519Y	73G	146C	152C	195C	263G	315.1c	750G	769A	1018A	1438G	2416C	2706G	2789T	3594T	3918A	4104G	4769G	5285G	6152C	7028T	7175C	7256T	7274T	7521A	7771G	8206A	8701G	8860G	9221G	9540C	10115C	10398G	10873C	11719A	11914A	11944C	12693G	12705T	13590A	13650T
L2a1a2	16182M	16183M	16223T	16278T	16286T	16294T	16309G	16390A	16519Y	73G	146C	152C	195C	263G	315.1c	750G	769A	1018A	1438G	2416C	2706G	2789T	3594T	3918A	4104G	4769G	5285G	7028T	7175C	7256T	7274T	7521A	7771G	8206A	8701G	8860G	9221G	9540C	10115C	10398G	10873C	11719A	11914A	11944C	12693G	12705T	13590A	13650T	13803G
L2a1a2a	16182M	16183M	16223T	16278T	16286T	16294T	16309G	16390A	16519Y	73G	146C	152C	195C	263G	315.1c	750G	769A	1018A	1438G	2416C	2706G	2789T	3594T	3918A	4104G	4769G	5285G	7028T	7175C	7256T	7274T	7521A	7771G	8206A	8701G	8860G	9221G	9540C	10115C	10398G	10454C	10873C	11719A	11914A	11944C	12693G	12705T	13590A	13650T
L2a1a2a1	16182M	16183M	16223T	16278T	16286T	16294T	16309G	16390A	16519Y	73G	146C	152C	195C	263G	315.1c	750G	769A	1018A	1438G	2416C	2706G	2789T	3594T	3918A	4104G	4769G	5285G	7028T	7175C	7256T	7274T	7521A	7771G	8206A	8701G	8860G	9221G	9540C	10115C	10398G	10454C	10873C	11719A	11914A	11944C	12693G	12705T	13590A	13650T
L2a1a2a1a	16182M	16183M	16223T	16278T	16286T	16294T	16309G	16390A	16519Y	73G	146C	152C	195C	263G	315.1c	750G	769A	1018A	1438G	2416C	2706G	2789T	3594T	3918A	4104G	4769G	5285G	7028T	7175C	7256T	7274T	7521A	7771G	8206A	8701G	8860G	9221G	9540C	10115C	10398G	10454C	10873C	11719A	11914A	11944C	12693G	12705T	13590A	13650T
L2a1a2b	16182M	16183M	16223T	16278T	16286T	16294T	16309G	16390A	16519Y	73G	146C	152C	195C	263G	315.1c	750G	769A	1018A	1438G	2416C	2706G	2789T	3336C	3594T	3918A	4104G	4769G	5285G	7028T	7175C	7256T	7274T	7521A	7771G	8206A	8701G	8860G	9221G	9540C	10115C	10398G	10873C	11719A	11914A	11944C	12693G	12705T	13590A	13650T
L2a1a2c	16182M	16183M	16223T	16278T	16286T	16294T	16309G	16390A	16519Y	73G	146C	152C	195C	263G	315.1c	750G	769A	1018A	1438G	2416C	2706G	2789T	3594T	3918A	4104G	4769G	5285G	5492C	7028T	7175C	7256T	7274T	7521A	7771G	8206A	8701G	8841T	8860G	9221G	9540C	10115C	10398G	10873C	11719A	11914A	11944C	12693G	12705T	13590A
L2a1a3	16093Y	16182M	16183M	16223T	16278T	16294T	16309G	16390A	16519Y	73G	143A	146C	152C	195C	263G	315.1c	750G	769A	1018A	1438G	2416C	2706G	2789T	3594T	3918A	4104G	4769G	5285G	7028T	7175C	7256T	7274T	7521A	7771G	8206A	8701G	8860G	9221G	9540C	10115C	10398G	10873C	11719A	11914A	11944C	12693G	12705T	13590A	13650T
L2a1a3a	16093Y	16182M	16183M	16223T	16278T	16294T	16309G	16390A	16519Y	73G	143A	146C	152C	195C	263G	315.1c	750G	769A	1018A	1438G	2416C	2706G	2789T	3594T	3918A	4104G	4769G	5285G	7028T	7175C	7256T	7274T	7521A	7771G	8206A	8701G	8860G	9165C	9221G	9540C	10115C	10398G	10873C	11719A	11914A	11944C	12693G	12705T	13590A
L2a1a3b	16093Y	16182M	16183M	16223T	16278T	16294T	16309G	16390A	16519Y	73G	143A	146C	152C	195C	263G	315.1c	750G	769A	1018A	1438G	2416C	2706G	2789T	3316A	3594T	3918A	4104G	4769G	5285G	7028T	7175C	7256T	7274T	7521A	7771G	8206A	8701G	8860G	9221G	9540C	10115C	10398G	10873C	11719A	11914A	11944C	12693G	12705T	13590A
L2a1a3c	16093Y	16182M	16183M	16223T	16256T	16278T	16294T	16309G	16390A	16519Y	73G	143A	146C	152C	195C	263G	315.1c	750G	769A	1018A	1438G	2416C	2706G	2789T	3594T	3918A	4104G	4769G	5285G	7028T	7175C	7256T	7274T	7521A	7771G	8206A	8701G	8860G	9221G	9449T	9540C	10115C	10398G	10873C	11719A	11914A	11944C	12693G	12705T
L2a1+16189+(16192)	16182M	16183M	16189C	16192Y	16223T	16278T	16294T	16309G	16390A	16519Y	73G	146C	152C	195C	263G	315.1c	750G	769A	1018A	1438G	2416C	2706G	2789T	3594T	4104G	4769G	7028T	7175C	7256T	7274T	7521A	7771G	8206A	8701G	8860G	9221G	9540C	10115C	10398G	10873C	11719A	11914A	11944C	12693G	12705T	13590A	13650T	13803G	14566G
L2a1b	16182M	16183M	16189C	16192Y	16223T	16278T	16294T	16309G	16390A	16519Y	73G	146C	152C	195C	263G	315.1c	750G	769A	1018A	1438G	2416C	2706G	2789T	3594T	4104G	4769G	7028T	7175C	7256T	7274T	7521A	7771G	8206A	8701G	8860G	9221G	9540C	10115C	10143A	10398G	10873C	11719A	11914A	11944C	12693G	12705T	13590A	13650T	13803G
L2a1b1	16182M	16183M	16189C	16192Y	16223T	16278T	16294T	16309G	16390A	16519Y	73G	146C	152C	195C	263G	315.1c	750G	769A	1018A	1438G	2416C	2706G	2789T	3594T	4104G	4769G	7028T	7175C	7256T	7274T	7521A	7771G	8206A	8701G	8860G	9221G	9540C	10115C	10143A	10398G	10873C	11719A	11914A	11944C	12693G	12705T	13590A	13650T	13803G
L2a1b1a	16182M	16183M	16189C	16192Y	16223T	16278T	16290T	16294T	16309G	16390A	16519Y	73G	146C	152C	195C	263G	315.1c	750G	769A	1018A	1438G	2416C	2706G	2789T	3594T	4104G	4769G	5090C	7028T	7175C	7256T	7274T	7521A	7771G	8206A	8701G	8860G	9221G	9540C	10115C	10143A	10398G	10873C	11719A	11914A	11944C	12693G	12705T	13590A
L2a1b2	16182M	16183M	16189C	16192Y	16223T	16278T	16294T	16309G	16390A	16519Y	73G	146C	152C	195C	263G	315.1c	750G	769A	1018A	1438G	2416C	2706G	2789T	3594T	4104G	4769G	7028T	7175C	7256T	7274T	7521A	7771G	8116G	8206A	8701G	8860G	9221G	9540C	10115C	10143A	10398G	10873C	11719A	11914A	11944C	12693G	12705T	13590A	13650T
L2a1b+143	16182M	16183M	16189C	16192Y	16223T	16278T	16294T	16309G	16390A	16519Y	73G	143A	146C	152C	195C	263G	315.1c	750G	769A	1018A	1438G	2416C	2706G	2789T	3594T	4104G	4769G	7028T	7175C	7256T	7274T	7521A	7771G	8206A	8701G	8860G	9221G	9540C	10115C	10143A	10398G	10873C	11719A	11914A	11944C	12693G	12705T	13590A	13650T
L2a1b3	16182M	16183M	16189C	16192Y	16223T	16278T	16294T	16309G	16390A	16519Y	73G	143A	146C	152C	195C	207A	263G	315.1c	750G	769A	1018A	1189C	1438G	2416C	2706G	2789T	3594T	4104G	4769G	7028T	7175C	7256T	7274T	7521A	7771G	8206A	8701G	8860G	9221G	9540C	10115C	10143A	10398G	10873C	11719A	11914A	11944C	12693G	12705T
L2a1f	16182M	16183M	16189C	16192Y	16223T	16278T	16294T	16309G	16390A	16519Y	73G	146C	152C	195C	263G	315.1c	750G	769A	1018A	1438G	2416C	2706G	2789T	3594T	4104G	4769G	5581G	7028T	7175C	7256T	7274T	7521A	7771G	8206A	8701G	8860G	9221G	9540C	10115C	10398G	10873C	11719A	11914A	11944C	12693G	12705T	13590A	13650T	13803G
L2a1f1	16182M	16183M	16189C	16192Y	16223T	16278T	16294T	16309G	16390A	16519Y	73G	146C	152C	195C	263G	315.1c	731G	750G	769A	1018A	1438G	2416C	2706G	2789T	3594T	4104G	4769G	5581G	7028T	7175C	7256T	7274T	7521A	7771G	8206A	8701G	8860G	9221G	9540C	10115C	10398G	10873C	11719A	11914A	11944C	12693G	12705T	13590A	13650T
L2a1f1a	16182M	16183M	16189C	16192Y	16223T	16278T	16294T	16309G	16390A	16519Y	73G	146C	152C	195C	263G	315.1c	731G	750G	769A	1018A	1438G	2416C	2706G	2789T	3594T	4104G	4769G	5581G	7028T	7175C	7256T	7274T	7394G	7521A	7771G	8206A	8701G	8860G	9221G	9540C	10115C	10398G	10873C	11719A	11914A	11944C	12693G	12705T	13590A
L2a1f2	16182M	16183M	16189C	16192Y	16223T	16278T	16294T	16309G	16390A	16519Y	73G	146C	152C	195C	263G	315.1c	750G	769A	1018A	1438G	2416C	2706G	2789T	3594T	4104G	4769G	5581G	5663Y	7028T	7175C	7256T	7274T	7521A	7771G	8206A	8701G	8860G	9221G	9540C	10115C	10398G	10873C	11692T	11719A	11914A	11944C	12693G	12705T	13590A
L2a1f3	16182M	16183M	16189C	16192Y	16223T	16278T	16294T	16309G	16390A	16519Y	73G	146C	152C	195C	198T	263G	315.1c	750G	769A	1018A	1438G	2416C	2706G	2789T	3594T	4104G	4769G	5581G	7028T	7175C	7256T	7274T	7521A	7771G	8206A	8701G	8860G	9221G	9540C	10115C	10398G	10873C	11719A	11914A	11944C	12693G	12705T	13590A	13650T
L2a1g	16131C	16182M	16183M	16189C	16192Y	16223T	16225T	16234T	16278T	16294T	16309G	16390A	16519Y	73G	146C	152C	195Y	263G	315.1c	750G	769A	1018A	1438G	2416C	2706G	2789T	3594T	4104G	4769G	6040R	7028T	7175C	7256T	7274T	7521A	7771G	8014G	8206A	8701G	8860G	9221G	9540C	10115C	10398G	10873C	11719A	11914A	11944C	12693G
L2a1+143	16182M	16183M	16223T	16278T	16294T	16309G	16390A	16519Y	73G	143A	146C	152C	195C	263G	315.1c	750G	769A	1018A	1438G	2416C	2706G	2789T	3594T	4104G	4769G	7028T	7175C	7256T	7274T	7521A	7771G	8206A	8701G	8860G	9221G	9540C	10115C	10398G	10873C	11719A	11914A	11944C	12693G	12705T	13590A	13650T	13803G	14566G	14766T
L2a1c	16182M	16183M	16223T	16278T	16294T	16309G	16390A	16519Y	73G	143A	146C	152C	195C	263G	315.1c	750G	769A	1018A	1438G	2416C	2706G	2789T	3010A	3594T	4104G	4769G	6663G	7028T	7175C	7256T	7274T	7521A	7771G	8206A	8701G	8860G	9221G	9540C	10115C	10398G	10873C	11719A	11914A	11944C	12693G	12705T	13590A	13650T	13803G
L2a1c+16086	16086C	16182M	16183M	16223T	16278T	16294T	16309G	16390A	16519Y	73G	143A	146C	152C	195C	263G	315.1c	750G	769A	1018A	1438G	2416C	2706G	2789T	3010A	3594T	4104G	4769G	6663G	7028T	7175C	7256T	7274T	7521A	7771G	8206A	8701G	8860G	9221G	9540C	10115C	10398G	10873C	11719A	11914A	11944C	12693G	12705T	13590A	13650T
L2a1c1	16086C	16182M	16183M	16223T	16278T	16294T	16309G	16390A	16519Y	73G	143A	146C	152C	195C	198T	263G	315.1c	750G	769A	930A	1018A	1438G	2416C	2706G	2789T	3010A	3308C	3594T	4104G	4769G	6663G	7028T	7175C	7256T	7274T	7521A	7771G	8206A	8604C	8701G	8860G	9221G	9540C	10115C	10398G	10873C	11719A	11914A	11944C
L2a1c1a	16086C	16182M	16183M	16223T	16278T	16294T	16309G	16390A	16519Y	73G	143A	146C	152C	195C	198T	263G	315.1c	750G	769A	930A	1018A	1438G	2416C	2706G	2789T	3010A	3308C	3594T	4104G	4769G	6311T	6663G	7028T	7175C	7256T	7274T	7521A	7771G	8206A	8604C	8701G	8860G	9221G	9540C	10115C	10398G	10873C	11719A	11914A
L2a1c1a1	16086C	16182M	16183M	16223T	16278T	16294T	16309G	16390A	16519Y	73G	143A	146C	152C	195C	198T	263G	315.1c	750G	769A	930A	1018A	1438G	2416C	2706G	2789T	3010A	3308C	3338C	3594T	4104G	4769G	6311T	6663G	7028T	7175C	7256T	7274T	7521A	7771G	8206A	8604C	8701G	8860G	9221G	9540C	10115C	10398G	10873C	11719A
L2a1c1a2	16086C	16182M	16183M	16223T	16278T	16294T	16309G	16390A	16519Y	73G	143A	146C	152C	195C	198T	263G	315.1c	750G	769A	930A	1018A	1438G	2416C	2706G	2789T	3010A	3308C	3594T	4104G	4769G	6164T	6311T	6663G	7028T	7175C	7256T	7274T	7521A	7771G	8206A	8604C	8701G	8860G	9221G	9540C	10115C	10398G	10873C	11719A
L2a1c6	16086C	16169T	16182M	16183M	16223T	16278T	16294T	16309G	16390A	16519Y	73G	143A	146C	152C	189G	195C	263G	315.1c	750G	769A	1018A	1438G	2416C	2706G	2789T	3010A	3594T	4104G	4164G	4769G	6663G	7028T	7175C	7256T	7274T	7521A	7771G	8206A	8701G	8860G	9221G	9540C	10115C	10398G	10873C	10954T	11719A	11914A	11944C
L2a1c2	16182M	16183M	16213A	16223T	16278T	16294T	16309G	16390A	16519Y	73G	143A	146C	152C	195C	263G	315.1c	750G	769A	1018A	1438G	2416C	2706G	2789T	3010A	3594T	4104G	4769G	6663G	7028T	7175C	7256T	7274T	7521A	7771G	8206A	8701G	8860G	9221G	9540C	10115C	10398G	10873C	10903T	11719A	11914A	11944C	12693G	12705T	13590A
L2a1c2a	16182M	16183M	16193T	16213A	16223T	16239T	16278T	16294T	16309G	16390A	16519Y	73G	143A	146C	152C	195C	263G	315.1c	513A	750G	769A	1018A	1438G	2416C	2706G	2789T	3010A	3594T	4104G	4769G	6663G	7028T	7175C	7256T	7274T	7521A	7771G	8206A	8701G	8860G	9221G	9540C	10115C	10398G	10873C	10903T	11719A	11914A	11944C
L2a1c3	16182M	16183M	16223T	16278T	16294T	16309G	16390A	16519Y	73G	143A	146C	152C	195C	263G	315.1c	750G	769A	1018A	1438G	2416C	2706G	2789T	3010A	3594T	4104G	4769G	6663G	7028T	7175C	7256T	7274T	7521A	7771G	8206A	8701G	8860G	9221G	9540C	9932A	10115C	10398G	10873C	11719A	11914A	11944C	12693G	12705T	13590A	13650T
L2a1c3a	16182M	16183M	16223T	16278T	16294T	16309G	16390A	16519Y	73G	143A	146C	152C	195C	263G	315.1c	750G	769A	1018A	1438G	2416C	2706G	2789T	3010A	3594T	4104G	4769G	6663G	7028T	7175C	7256T	7274T	7521A	7771G	7858T	8206A	8701G	8860G	9221G	9540C	9932A	10115C	10398G	10873C	11719A	11914A	11944C	12693G	12705T	13590A
L2a1c3a1	16182M	16183M	16223T	16278T	16290T	16294T	16309G	16390A	16519Y	73G	143A	146C	152C	195C	198T	263G	315.1c	750G	769A	1018A	1438G	2416C	2706G	2789T	3010A	3594T	4104G	4769G	5843G	6663G	7028T	7175C	7256T	7274T	7521A	7771G	7858T	8206A	8701G	8860G	9221G	9540C	9932A	10115C	10398G	10873C	11719A	11914A	11944C
L2a1c3b	16182M	16183M	16223T	16278T	16294T	16355T	16390A	16519Y	73G	143A	146C	152C	195C	263G	315.1c	750G	769A	1018A	1438G	2416C	2706G	2789T	3010A	3594T	4104G	4769G	6663G	7028T	7175C	7256T	7274T	7521A	7771G	8206A	8701G	8860G	9221G	9540C	9932A	10115C	10398G	10873C	11719A	11914A	11944C	12693G	12705T	13590A	13650T
L2a1c3b1	16182M	16183M	16223T	16278T	16294T	16355T	16390A	16519Y	73G	143A	146C	152C	195C	263G	315.1c	750G	769A	1018A	1438G	2416C	2706G	2789T	3010A	3594T	4104G	4769G	6663G	7028T	7175C	7256T	7274T	7521A	7771G	8206A	8701G	8860G	9221G	9540C	9932A	10115C	10398G	10410C	10873C	11719A	11914A	11944C	12693G	12705T	13590A
L2a1c3b2	16182M	16183M	16223T	16278T	16294T	16311C	16355T	16390A	16519Y	73G	143A	146C	152C	195C	263G	315.1c	750G	769A	1018A	1438G	2416C	2706G	2789T	3010A	3594T	4104G	4769G	6663G	7028T	7175C	7256T	7274T	7521A	7771G	8206A	8701G	8860G	9221G	9540C	9854C	9932A	10115C	10398G	10873C	11719A	11914A	11944C	12693G	12705T
L2a1c4	16182M	16183M	16223T	16278T	16294T	16309G	16390A	16519Y	73G	143A	146C	152C	195C	263G	315.1c	750G	769A	1018A	1438G	2416C	2706G	2789T	3010A	3594T	4104G	4769G	6663G	7028T	7175C	7256T	7274T	7521A	7771G	8206A	8701G	8860G	9221G	9540C	10115C	10398G	10873C	11719A	11914A	11944C	12172G	12693G	12705T	13590A	13650T
L2a1c4a	16182M	16183M	16223T	16278T	16294T	16309G	16390A	16519Y	73G	143A	146C	152C	195C	263G	315.1c	750G	769A	1018A	1438G	2416C	2706G	2789T	3010A	3594T	4104G	4769G	6663G	7028T	7175C	7256T	7274T	7521A	7771G	8206A	8701G	8860G	9221G	9540C	10115C	10398G	10873C	11719A	11914A	11944C	12172G	12354C	12693G	12705T	13590A
L2a1c4a1	16182M	16183M	16223T	16278T	16294T	16309G	16390A	16519Y	73G	143A	146C	152C	195C	263G	315.1c	750G	769A	1018A	1438G	2416C	2706G	2789T	3010A	3594T	4104G	4769G	5252A	6663G	7028T	7175C	7256T	7274T	7521A	7771G	8206A	8701G	8860G	9221G	9540C	10115C	10398G	10873C	11719A	11914A	11944C	12172G	12354C	12693G	12705T
L2a1c+16129	16129A	16182M	16183M	16223T	16278T	16294T	16309G	16390A	16519Y	73G	143A	146C	152C	195C	263G	315.1c	750G	769A	1018A	1438G	2416C	2706G	2789T	3010A	3594T	4104G	4769G	6663G	7028T	7175C	7256T	7274T	7521A	7771G	8206A	8701G	8860G	9221G	9540C	10115C	10398G	10873C	11719A	11914A	11944C	12693G	12705T	13590A	13650T
L2a1c5	16129A	16182M	16183M	16223T	16278T	16294T	16309G	16390A	16519Y	73G	143A	146C	152C	195C	263G	315.1c	750G	769A	1018A	1438G	2416C	2706G	2789T	3010A	3594T	4104G	4769G	6663G	7028T	7175C	7256T	7274T	7521A	7771G	8206A	8701G	8860G	9221G	9540C	10115C	10398G	10873C	11719A	11914A	11944C	12693G	12705T	13260C	13590A
L2a1+143+@16309	16182M	16183M	16223T	16278T	16294T	16390A	16519Y	73G	143A	146C	152C	195C	263G	315.1c	750G	769A	1018A	1438G	2416C	2706G	2789T	3594T	4104G	4769G	7028T	7175C	7256T	7274T	7521A	7771G	8206A	8701G	8860G	9221G	9540C	10115C	10398G	10873C	11719A	11914A	11944C	12693G	12705T	13590A	13650T	13803G	14566G	14766T	15301A
L2a1d	16182M	16183M	16223T	16278T	16294T	16390A	16519Y	73G	143A	146C	152C	182T	195C	263G	315.1c	750G	769A	1018A	1438G	2416C	2706G	2789T	3594T	4104G	4769G	5196C	7028T	7175C	7256T	7274T	7521A	7771G	8206A	8701G	8860G	9221G	9530C	9540C	10115C	10398G	10873C	11386C	11719A	11914A	11944C	12612G	12693G	12705T	13590A
L2a1d1	16182M	16183M	16209C	16223T	16278T	16294T	16301T	16354T	16390A	16519Y	73G	143A	146C	152C	182T	195C	263G	315.1c	750G	769A	1018A	1438G	2416C	2706G	2789T	3594T	4104G	4769G	5196C	7028T	7175C	7256T	7274T	7521A	7771G	8206A	8701G	8860G	9221G	9530C	9540C	10115C	10398G	10873C	11386C	11719A	11914A	11944C	12007A
L2a1d2	16182M	16183M	16223T	16278T	16294T	16390A	16519Y	73G	143A	146C	152C	182T	195C	263G	315.1c	750G	769A	1018A	1438G	2416C	2706G	2789T	3594T	4104G	4769G	5196C	7028T	7175C	7256T	7274T	7521A	7771G	8206A	8701G	8860G	9221G	9356T	9530C	9540C	10115C	10398G	10873C	11386C	11719A	11914A	11944C	12612G	12693G	12705T
L2a1h	16182M	16183M	16223T	16278T	16294T	16390A	16519Y	73G	143A	146C	152C	195C	263G	315.1c	750G	769A	1018A	1438G	2416C	2706G	2789T	3505G	3594T	4104G	4769G	4772C	7028T	7175C	7256T	7274T	7521A	7771G	8206A	8701G	8860G	9221G	9540C	10115C	10398G	10873C	11719A	11914A	11944C	12693G	12705T	12976T	13590A	13650T	13803G
L2a1e	16182M	16183M	16223T	16278T	16294T	16309G	16390A	16519Y	73G	143A	146C	152C	195C	263G	315.1c	750G	769A	1018A	1438G	2416C	2706G	2789T	3495A	3594T	4104G	4769G	7028T	7175C	7256T	7274T	7521A	7771G	8206A	8701G	8790A	8860G	9221G	9540C	10115C	10398G	10873C	11719A	11914A	11944C	12630A	12693G	12705T	13590A	13650T
L2a1e1	16182M	16183M	16223T	16278T	16294T	16309G	16390A	16519Y	73G	146C	152C	195C	263G	315.1c	750G	769A	1018A	1438G	2416C	2706G	2789T	3495A	3594T	4104G	4769G	7028T	7175C	7256T	7274T	7521A	7771G	8206A	8541A	8701G	8790A	8860G	9221G	9540C	10115C	10398G	10873C	11719A	11914A	11944C	12630A	12693G	12705T	13590A	13650T
L2a1+143+16189+(16192)	16182M	16183M	16189C	16192Y	16223T	16278T	16294T	16309G	16390A	16519Y	73G	143A	146C	152C	195C	263G	315.1c	750G	769A	1018A	1438G	2416C	2706G	2789T	3594T	4104G	4769G	7028T	7175C	7256T	7274T	7521A	7771G	8206A	8701G	8860G	9221G	9540C	10115C	10398G	10873C	11719A	11914A	11944C	12693G	12705T	13590A	13650T	13803G
L2a1+143+16189+(16192)+@16309	16182M	16183M	16189C	16192Y	16223T	16278T	16294T	16390A	16519Y	73G	143A	146C	152C	195C	263G	315.1c	750G	769A	1018A	1438G	2416C	2706G	2789T	3594T	4104G	4769G	7028T	7175C	7256T	7274T	7521A	7771G	8206A	8701G	8860G	9221G	9540C	10115C	10398G	10873C	11719A	11914A	11944C	12693G	12705T	13590A	13650T	13803G	14566G
L2a1i	16182M	16183M	16189C	16192Y	16223T	16278T	16294T	16362C	16390A	16519Y	73G	143A	146C	152C	195C	263G	315.1c	750G	769A	1018A	1438G	2416C	2706G	2789T	3594T	4104G	4769G	7028T	7175C	7256T	7274T	7521A	7771G	8206A	8701G	8860G	9221G	9540C	10115C	10398G	10873C	11719A	11914A	11944C	12693G	12705T	13590A	13650T	13803G
L2a1i1	16182M	16183M	16189C	16192Y	16223T	16278T	16294T	16362C	16390A	16519Y	73G	143A	146C	152C	195C	263G	315.1c	750G	769A	1018A	1438G	2416C	2706G	2789T	3594T	4104G	4769G	6164T	7028T	7175C	7256T	7274T	7521A	7771G	8206A	8701G	8860G	9221G	9540C	10115C	10398G	10873C	10920T	11719A	11914A	11944C	12693G	12705T	13590A
L2a1q	16182M	16183M	16189C	16192Y	16223T	16245T	16278T	16294T	16390A	16519Y	73G	143A	146C	152C	195C	263G	315.1c	750G	769A	1018A	1438G	2416C	2706G	2746C	2789T	3594T	4104G	4769G	7028T	7175C	7256T	7274T	7521A	7771G	8206A	8701G	8860G	9221G	9540C	10115C	10398G	10873C	11719A	11914A	11944C	12693G	12705T	13590A	13650T
L2a1j	16182M	16183M	16189C	16192Y	16223T	16278T	16294T	16309G	16390A	16519Y	73G	143A	146C	152C	195C	263G	315.1c	750G	769A	1018A	1438G	2416C	2706G	2789T	3594T	4104G	4769G	7028T	7175C	7256T	7274T	7521A	7771G	8206A	8701G	8764A	8860G	9221G	9540C	10115C	10398G	10873C	11719A	11914A	11944C	12693G	12705T	13590A	13650T
L2a1k	16182M	16183M	16189C	16192Y	16218T	16223T	16278T	16294T	16309G	16390A	16519Y	73G	143A	146C	152C	195C	263G	315.1c	750G	769A	1018A	1438G	2416C	2706G	2789T	3594T	4104G	4769G	6722A	7028T	7175C	7256T	7274T	7521A	7771G	8206A	8701G	8860G	9221G	9540C	10115C	10398G	10873C	11719A	11914A	11944C	12693G	12705T	12903C
L2a1l	16182M	16183M	16189C	16192Y	16223T	16278T	16294T	16309G	16390A	16519Y	73G	143A	146C	152C	195C	263G	315.1c	534T	750G	769A	1018A	1438G	2416C	2706G	2789T	3594T	4104G	4769G	7028T	7175C	7256T	7274T	7521A	7771G	8206A	8701G	8860G	9221G	9540C	10115C	10398G	10873C	11719A	11914A	11944C	12693G	12705T	13590A	13650T
L2a1l1	16182M	16183M	16189C	16192Y	16223T	16278T	16294T	16309G	16390A	16519Y	73G	143A	146C	152C	195C	263G	315.1c	534T	750G	769A	1018A	1438G	2416C	2706G	2789T	3594T	4104G	4769G	7028T	7175C	7256T	7274T	7521A	7771G	8206A	8701G	8860G	9221G	9540C	10115C	10398G	10873C	11719A	11914A	11944C	12408C	12693G	12705T	13590A
L2a1l1a	16182M	16183M	16189C	16192Y	16223T	16278T	16294T	16309G	16390A	16519Y	73G	143A	146C	152C	195C	263G	315.1c	534T	750G	769A	1018A	1438G	2416C	2706G	2789T	3594T	4104G	4769G	5580C	7028T	7175C	7256T	7274T	7521A	7771G	8206A	8701G	8860G	9221G	9540C	10115C	10398G	10873C	11719A	11914A	11944C	12408C	12693G	12705T
L2a1l1a1	16182M	16183M	16189C	16192Y	16223T	16278T	16294T	16309G	16390A	16519Y	73G	143A	146C	152C	195C	263G	315.1c	534T	750G	769A	1018A	1438G	2416C	2706G	2789T	3594T	4104G	4769G	5580C	7028T	7175C	7256T	7274T	7521A	7771G	8206A	8701G	8860G	9221G	9540C	10115C	10398G	10873C	11059T	11719A	11914A	11944C	12408C	12693G
L2a1l1a2	16182M	16183M	16189C	16192Y	16223T	16278T	16294T	16309G	16390A	16519Y	73G	143A	146C	152C	195C	263G	315.1c	534T	750G	769A	1018A	1438G	2416C	2706G	2789T	3345C	3594T	4104G	4769G	5580C	7028T	7175C	7256T	7274T	7521A	7771G	8206A	8701G	8860G	9221G	9540C	10115C	10398G	10873C	11719A	11914A	11944C	12408C	12693G
L2a1l1b	16182M	16183M	16189C	16192Y	16223T	16278T	16294T	16309G	16390A	16519Y	73G	143A	146C	152C	195C	263G	315.1c	534T	750G	769A	1018A	1438G	2416C	2706G	2789T	3594T	4104G	4769G	7028T	7175C	7256T	7274T	7521A	7771G	8206A	8701G	8860G	9221G	9540C	10115C	10398G	10873C	11719A	11914A	11944C	12408C	12693G	12705T	13590A
L2a1l2	16182M	16183M	16189C	16192Y	16223T	16278T	16294T	16309G	16390A	16519Y	73G	143A	146C	152C	195C	263G	315.1c	534T	750G	769A	1018A	1438G	2416C	2706G	2789T	3594T	4104G	4769G	5366A	7028T	7175C	7256T	7274T	7521A	7771G	8206A	8701G	8860G	9221G	9540C	10115C	10398G	10873C	11719A	11914A	11944C	12693G	12705T	13590A
L2a1l2a	16182M	16183M	16189C	16192Y	16223T	16278T	16294T	16309G	16390A	16519Y	73G	146C	152C	195C	263G	315.1c	534T	750G	769A	1018A	1438G	2416C	2706G	2789T	3594T	4104G	4769G	5366A	7028T	7175C	7256T	7274T	7521A	7771G	8206A	8701G	8860G	9221G	9540C	10115C	10398G	10873C	11719A	11914A	11944C	12693G	12705T	13590A	13650T
L2a1l2a1	16182M	16183M	16189C	16192Y	16223T	16278T	16294T	16309G	16390A	16519Y	73G	146C	152C	195C	263G	315.1c	534T	750G	769A	1018A	1438G	2416C	2706G	2789T	3573A	3594T	4104G	4769G	5366A	7028T	7175C	7256T	7274T	7521A	7771G	8206A	8701G	8860G	9221G	9540C	10115C	10398G	10873C	11719A	11914A	11944C	12693G	12705T	13590A
L2a1l3	16182M	16183M	16189C	16192Y	16223T	16278T	16294T	16309G	16357C	16390A	16519Y	73G	143A	146C	152C	195C	263G	315.1c	534T	750G	769A	1018A	1438G	2416C	2706G	2789T	3594T	4104G	4769G	7028T	7175C	7256T	7274T	7521A	7771G	8206A	8701G	8860G	9221G	9540C	10115C	10398G	10873C	11719A	11914A	11944C	12693G	12705T	13590A
L2a1m	16182M	16183M	16189C	16192Y	16223T	16278T	16294T	16309G	16390A	16519Y	73G	143A	146C	152C	195C	263G	315.1c	750G	769A	1018A	1438G	2416C	2706G	2789T	3594T	4104G	4769G	7028T	7175C	7256T	7274T	7521A	7771G	8206A	8701G	8860G	9221G	9540C	10115C	10398G	10873C	11719A	11914A	11944C	12693G	12705T	13590A	13650T	13803G
L2a1m1	16182M	16183M	16189C	16192Y	16223T	16278T	16294T	16309G	16390A	16519Y	73G	143A	146C	152C	195C	263G	315.1c	750G	769A	1018A	1438G	2416C	2706G	2789T	3594T	4104G	4769G	7028T	7175C	7256T	7274T	7521A	7771G	8206A	8281del	8282del	8283del	8284del	8285del	8286del	8287del	8288del	8289del	8701G	8860G	9221G	9540C	10115C	10398G
L2a1m1a	16182M	16183M	16189C	16192Y	16223T	16278T	16294T	16309G	16390A	16519Y	73G	143A	146C	152C	195C	263G	315.1c	750G	769A	1018A	1438G	2416C	2706G	2789T	3594T	4104G	4769G	7028T	7175C	7256T	7274T	7521A	7771G	8206A	8281del	8282del	8283del	8284del	8285del	8286del	8287del	8288del	8289del	8553T	8701G	8860G	9221G	9540C	10115C
L2a1n	16182M	16183M	16189C	16192Y	16223T	16278T	16294T	16309G	16390A	16519Y	73G	143A	146C	152C	195C	263G	315.1c	750G	769A	1018A	1438G	2416C	2706G	2789T	3594T	4104G	4317del	4769G	5147A	7028T	7175C	7256T	7274T	7521A	7771G	8206A	8701G	8860G	9221G	9540C	10115C	10398G	10873C	11719A	11914A	11944C	12693G	12705T	13590A
L2a1o	16182M	16183M	16189C	16192Y	16223T	16278T	16294T	16309G	16390A	16519Y	73G	143A	146C	152C	195C	263G	315.1c	750G	769A	1018A	1438G	2416C	2706G	2789T	3594T	4104G	4769G	7028T	7175C	7256T	7274T	7521A	7771G	8206A	8701G	8860G	9221G	9540C	10115C	10398G	10873C	11719A	11914A	11944C	12438C	12693G	12705T	13590A	13650T
L2a1p	16182M	16183M	16189C	16192Y	16223T	16278T	16294T	16309G	16390A	16519Y	73G	143A	146C	152C	195C	263G	315.1c	750G	769A	1018A	1438G	2416C	2706G	2789T	3594T	4104G	4769G	7028T	7175C	7256T	7274T	7521A	7771G	8206A	8701G	8860G	9221G	9410G	9540C	10115C	10398G	10873C	11719A	11914A	11944C	12693G	12705T	13590A	13650T
L2a2'3'4	16182M	16183M	16189C	16223T	16229C	16278T	16294T	16311C	16390A	16519Y	73G	152C	182T	195C	263G	315.1c	750G	769A	1018A	1438G	2416C	2706G	2789T	3594T	4104G	4769G	6752G	7028T	7175C	7256T	7274T	7521A	7771G	8206A	8701G	8860G	9221G	9540C	10115C	10398G	10873C	11719A	11914A	11944C	12705T	13590A	13650T	13803G	14566G
L2a2'3	16182M	16183M	16189C	16223T	16229C	16278T	16291T	16294T	16311C	16390A	16519Y	73G	152C	182T	195C	263G	315.1c	709A	750G	769A	1018A	1438G	2416C	2706G	2789T	3594T	4104G	4769G	6752G	7028T	7175C	7256T	7274T	7521A	7771G	8206A	8701G	8860G	9221G	9540C	10115C	10398G	10873C	11719A	11914A	11944C	12705T	13590A	13650T
L2a2	16182M	16183M	16189C	16223T	16229C	16278T	16291T	16294T	16311C	16390A	16519Y	73G	152C	182T	195C	263G	315.1c	709A	750G	769A	1018A	1438G	2416C	2706G	2789T	3594T	4104G	4769G	6752G	7028T	7175C	7256T	7274T	7521A	7771G	8206A	8701G	8860G	9221G	9540C	9932A	10115C	10398G	10873C	11719A	11914A	11944C	12705T	13590A
L2a2a	16182M	16183M	16189C	16223T	16229C	16278T	16291T	16294T	16311C	16390A	16519Y	73G	152C	182T	195C	263G	315.1c	709A	750G	769A	1018A	1438G	2416C	2706G	2789T	3594T	4104G	4769G	6752G	7028T	7175C	7256T	7274T	7521A	7771G	8206A	8701G	8860G	9083C	9221G	9438A	9540C	9932A	10115C	10398G	10873C	11719A	11914A	11944C
L2a2a1	16182M	16183M	16189C	16223T	16229C	16278T	16291T	16294T	16311C	16390A	16519Y	73G	152C	182T	195C	263G	315.1c	709A	750G	769A	1018A	1438G	2416C	2706G	2789T	3594T	4104G	4769G	6752G	7028T	7175C	7256T	7274T	7521A	7771G	8206A	8701G	8727T	8860G	9083C	9221G	9438A	9540C	9932A	10115C	10398G	10873C	11719A	11914A
L2a2b	16182M	16183M	16189C	16223T	16229C	16278T	16291T	16294T	16311C	16390A	16519Y	73G	152C	182T	263G	315.1c	709A	750G	769A	1018A	1438G	2416C	2706G	2789T	3594T	4104G	4769G	6752G	7028T	7175C	7256T	7274T	7521A	7771G	8206A	8701G	8860G	9221G	9540C	9932A	10115C	10398G	10873C	11719A	11767T	11914A	11944C	12705T	13590A
L2a2b1	16182M	16183M	16189C	16223T	16229C	16278T	16291T	16294T	16311C	16390A	16519Y	73G	152C	182T	263G	315.1c	709A	750G	769A	1018A	1438G	2416C	2706G	2789T	3594T	4104G	4769G	6752G	7028T	7175C	7256T	7274T	7521A	7771G	8206A	8701G	8860G	9221G	9540C	9932A	10115C	10398G	10873C	11719A	11767T	11914A	11944C	12705T	13590A
L2a2b1a	16172C	16182M	16183M	16189C	16223T	16229C	16278T	16291T	16294T	16311C	16390A	16519Y	73G	152C	263G	315.1c	709A	750G	769A	1018A	1438G	2416C	2706G	2789T	3594T	4104G	4769G	6752G	7028T	7175C	7256T	7274T	7521A	7664A	7771G	8206A	8701G	8721G	8860G	9221G	9540C	9932A	10115C	10398G	10873C	11719A	11767T	11914A	11944C
L2a2b2	16182M	16183M	16189C	16223T	16229C	16278T	16291T	16294T	16311C	16390A	16519Y	73G	152C	182T	235G	263G	315.1c	709A	750G	769A	1018A	1438G	2416C	2706G	2789T	3594T	4104G	4769G	6383A	6752G	7028T	7175C	7256T	7274T	7521A	7771G	8206A	8701G	8860G	9077C	9221G	9540C	9932A	10115C	10398G	10873C	11719A	11767T	11914A
L2a3	16086C	16182M	16183M	16189C	16215G	16223T	16229C	16278T	16291T	16294T	16311C	16390A	16519Y	73G	152C	182T	257G	263G	315.1c	709A	750G	769A	1018A	1438G	2416C	2706G	2789T	3594T	4104G	4769G	6752G	7028T	7175C	7256T	7274T	7521A	7771G	8206A	8701G	8860G	9221G	9540C	9797C	10115C	10398G	10873C	11719A	11914A	11944C
L2a4	16170G	16182M	16183M	16189C	16223T	16229C	16278T	16294T	16311C	16390A	16519Y	73G	152C	182T	195C	263G	315.1c	513A	593A	750G	769A	1018A	1438G	2416C	2706G	2789T	3594T	4104G	4769G	6752G	7028T	7175C	7256T	7274T	7521A	7771G	8206A	8701G	8860G	9221G	9438A	9540C	10115C	10398G	10873C	11719A	11914A	11944C	12705T
L2a4a	16170G	16182M	16183M	16189C	16223T	16229C	16278T	16294T	16311C	16390A	16519Y	73G	152C	182T	195C	263G	315.1c	513A	573.1C	593A	750G	769A	1018A	1438G	2416C	2706G	2789T	3594T	4104G	4769G	5147A	6752G	6959T	7028T	7175C	7256T	7274T	7521A	7771G	7897A	8206A	8614C	8701G	8860G	9221G	9438A	9540C	10115C	10398G
L2a4b	16170G	16182M	16183M	16189C	16223T	16229C	16264T	16278T	16294T	16311C	16390A	16519Y	73G	152C	182T	263G	315.1c	513A	593A	750G	769A	1018A	1438G	2416C	2706G	2780T	2789T	3594T	3834A	4104G	4703C	4769G	6752G	7028T	7175C	7256T	7274T	7521A	7771G	8206A	8701G	8860G	9221G	9438A	9540C	10115C	10398G	10873C	11719A
L2a5	16182M	16183M	16223T	16224C	16278T	16390A	16519Y	73G	146C	152C	182T	263G	315.1c	750G	769A	1018A	1438G	2416C	2626C	2706G	3594T	3654T	4104G	4769G	5263T	6040C	6497C	7028T	7175C	7256T	7521A	8206A	8701G	8860G	9221G	9540C	10115C	10398G	10873C	11719A	11944C	12705T	12879C	13590A	13650T	14766T	14890G	15301A	15326G
L2b'c'd	16182M	16183M	16223T	16278T	16390A	16519Y	73G	146C	150T	152C	182T	195C	263G	315.1c	750G	769A	1018A	1438G	2332T	2416C	2706G	3594T	4104G	4769G	7028T	7256T	7521A	8206A	8701G	8860G	9221G	9540C	10115C	10398G	10873C	11719A	11944C	12705T	13590A	13650T	14766T	15301A	15326G
L2b'c	16182M	16183M	16223T	16278T	16390A	16519Y	73G	146C	150T	152C	182T	195C	198T	263G	315.1c	750G	769A	1018A	1438G	1442A	2332T	2416C	2706G	3594T	4104G	4769G	7028T	7256T	7521A	7624A	8206A	8701G	8860G	9221G	9540C	10115C	10398G	10873C	11719A	11944C	12236A	12705T	13590A	13650T	14766T	15110A	15217A	15301A	15326G
L2b	16114A	16129A	16182M	16183M	16213A	16223T	16278T	16390A	16519Y	73G	146C	150T	152C	182T	195C	198T	204C	263G	315.1c	750G	769A	1018A	1438G	1442A	1706T	2332T	2358G	2416C	2706G	3594T	4104G	4158G	4370C	4767G	4769G	5027T	5331A	5814C	6713T	7028T	7256T	7521A	7624A	8080T	8206A	8387A	8701G	8860G	9221G
L2b1	16114A	16129A	16182M	16183M	16213A	16223T	16278T	16362C	16390A	16519Y	73G	146C	150T	152C	182T	195C	198T	204C	263G	315.1c	418T	750G	769A	1018A	1438G	1442A	1706T	2332T	2358G	2416C	2706G	3594T	4104G	4158G	4370C	4767G	4769G	5027T	5331A	5814C	6026A	6713T	7028T	7256T	7521A	7624A	8080T	8206A	8387A
L2b1a	16114A	16129A	16182M	16183M	16213A	16223T	16278T	16355T	16362C	16390A	16519Y	73G	150T	152C	182T	195C	198T	204C	263G	315.1c	418T	750G	769A	1018A	1438G	1442A	1706T	2332T	2358G	2416C	2706G	3594T	4104G	4158G	4370C	4767G	4769G	5027T	5331A	5814C	6026A	6713T	7028T	7256T	7521A	7624A	8080T	8206A	8387A
L2b1a2	16114A	16129A	16182M	16183M	16213A	16223T	16278T	16355T	16362C	16390A	16519Y	73G	150T	152C	182T	195C	198T	204C	263G	315.1c	418T	750G	769A	1018A	1438G	1442A	1706T	2332T	2358G	2416C	2706G	3594T	4104G	4158G	4370C	4767G	4769G	5027T	5331A	5814C	6026A	6713T	7028T	7256T	7521A	7569G	7624A	8080T	8206A
L2b1a3	16114A	16129A	16182M	16183M	16213A	16223T	16278T	16355T	16362C	16390A	16519Y	73G	150T	152C	182T	195C	198T	204C	263G	315.1c	418T	750G	769A	1018A	1438G	1442A	1706T	2332T	2358G	2416C	2706G	3594T	4104G	4158G	4370C	4767G	4769G	5027T	5331A	5814C	6026A	6713T	7028T	7256T	7521A	7624A	8080T	8206A	8387A
L2b1a4	16114A	16129A	16182M	16183M	16213A	16223T	16278T	16355T	16362C	16390A	16519Y	73G	150T	152C	182T	195C	198T	204C	263G	315.1c	418T	750G	769A	1018A	1438G	1442A	1706T	2332T	2358G	2416C	2706G	3594T	4104G	4158G	4370C	4767G	4769G	5027T	5331A	5814C	6026A	6713T	7028T	7256T	7521A	7624A	8080T	8206A	8387A
L2b1b	16114A	16129A	16182M	16183M	16213A	16223T	16278T	16362C	16390A	16519Y	73G	146C	150T	152C	182T	183G	195C	198T	204C	263G	315.1c	385G	418T	750G	769A	1018A	1438G	1442A	1706T	2332T	2358G	2416C	2706G	3594T	4104G	4158G	4370C	4767G	4769G	5027T	5331A	5814C	6026A	6629G	6713T	7028T	7256T	7521A	7624A
L2b2	16114A	16129A	16182M	16183M	16213A	16223T	16278T	16390A	16519Y	73G	146C	150T	152C	182T	195C	198T	204C	263G	315.1c	750G	769A	1018A	1438G	1442A	1706T	2332T	2358G	2416C	2706G	3594T	4104G	4158G	4370C	4767G	4769G	5027T	5331A	5814C	6614C	6713T	6806G	7028T	7256T	7521A	7624A	8080T	8206A	8387A	8503C
L2b2a	16114A	16129A	16182M	16183M	16213A	16223T	16278T	16354T	16390A	16519Y	73G	146C	150T	152C	182T	195C	198T	204C	263G	315.1c	709A	750G	769A	1018A	1438G	1442A	1706T	2332T	2358G	2416C	2706G	3594T	4104G	4158G	4370C	4767G	4769G	5027T	5331A	5814C	6614C	6713T	6806G	7028T	7256T	7521A	7624A	8080T	8206A
L2b3	16114A	16129A	16182M	16183M	16213A	16223T	16278T	16390A	16519Y	73G	146C	150T	152C	182T	195C	198T	204C	263G	315.1c	750G	769A	1018A	1438G	1442A	1706T	2332T	2358G	2416C	2706G	3594T	4104G	4158G	4370C	4767G	4769G	5027T	5331A	5814C	6713T	7028T	7256T	7521A	7624A	8080T	8206A	8387A	8701G	8860G	9221G
L2b3a	16114A	16129A	16182M	16183M	16213A	16223T	16278T	16390A	16519Y	73G	146C	150T	152C	182T	195C	198T	204C	263G	315.1c	750G	769A	1018A	1438G	1442A	1706T	2332T	2358G	2416C	2706G	3594T	4104G	4158G	4185T	4370C	4767G	4769G	5027T	5331A	5744A	5814C	6713T	7028T	7256T	7521A	7624A	8080T	8206A	8387A	8701G
L2b3b	16114A	16129A	16182M	16183M	16213A	16223T	16278T	16390A	16519Y	73G	146C	150T	152C	182T	195C	198T	204C	263G	315.1c	750G	769A	1018A	1438G	1442A	1706T	2332T	2358G	2416C	2626C	2706G	3594T	4104G	4158G	4370C	4767G	4769G	5027T	5331A	5814C	6713T	7028T	7256T	7521A	7624A	8080T	8206A	8387A	8701G	8860G
L2b3c	16114A	16129A	16182M	16183M	16213A	16223T	16278T	16390A	16519Y	73G	146C	150T	152C	182T	195C	198T	204C	263G	315.1c	750G	769A	1018A	1438G	1442A	1706T	2332T	2358G	2416C	2706G	3594T	4104G	4158G	4370C	4767G	4769G	5027T	5331A	5814C	6713T	7028T	7256T	7521A	7624A	8080T	8206A	8387A	8701G	8860G	9221G
L2c	16182M	16183M	16223T	16278T	16390A	16519Y	73G	93G	146C	150T	152C	182T	195C	198T	263G	315.1c	325T	680C	709A	750G	769A	1018A	1438G	1442A	2332T	2416C	2706G	3200A	3594T	4104G	4769G	7028T	7256T	7521A	7624A	8206A	8701G	8860G	9221G	9540C	10115C	10398G	10873C	11719A	11944C	12236A	12705T	13590A	13650T
L2c1	16182M	16183M	16223T	16278T	16318G	16390A	16519Y	73G	93G	146C	150T	152C	182T	195C	198T	263G	315.1c	325T	680C	709A	750G	769A	1018A	1438G	1442A	2332T	2416C	2706G	3200A	3594T	4104G	4769G	7028T	7256T	7521A	7624A	8206A	8701G	8860G	9221G	9540C	10115C	10398G	10873C	11719A	11944C	12236A	12705T	13590A
L2c1a	16182M	16183M	16223T	16278T	16318G	16390A	16519Y	73G	146C	150T	152C	182T	195C	198T	263G	315.1c	325T	680C	709A	750G	769A	1018A	1438G	1442A	2332T	2416C	2706G	3200A	3594T	4104G	4769G	5201C	7028T	7256T	7521A	7624A	8206A	8701G	8860G	9221G	9540C	10115C	10398G	10873C	11719A	11944C	12236A	12705T	13590A
L2c2	16182M	16183M	16223T	16264T	16278T	16390A	16519Y	73G	93G	146C	150T	152C	182T	195C	198T	263G	315.1c	325T	680C	709A	750G	769A	1018A	1040C	1438G	1442A	2332T	2416C	2706G	3200A	3594T	4104G	4769G	7028T	7256T	7521A	7624A	8206A	8701G	8860G	9221G	9540C	10115C	10398G	10873C	11719A	11944C	12236A	12705T
L2c2a	16182M	16183M	16223T	16264T	16278T	16390A	16519Y	73G	93G	146C	150T	152C	182T	195C	198T	263G	315.1c	325T	680C	709A	750G	769A	1018A	1040C	1438G	1442A	2332T	2416C	2706G	3200A	3594T	4104G	4769G	7028T	7256T	7521A	7624A	8206A	8701G	8860G	9221G	9540C	10115C	10398G	10873C	11719A	11944C	12236A	12705T
L2c2a1	16182M	16183M	16223T	16264T	16278T	16390A	16519Y	73G	93G	146C	150T	152C	182T	195C	198T	263G	315.1c	325T	680C	709A	750G	769A	869T	1018A	1040C	1438G	1442A	2332T	2416C	2706G	3200A	3594T	4104G	4769G	5823G	5894R	7028T	7256T	7521A	7624A	8206A	8701G	8860G	9221G	9540C	10115C	10398G	10873C	11719A
L2c2b	16182M	16183M	16223T	16264T	16278T	16390A	16519Y	73G	93G	146C	150T	152C	182T	183G	195C	198T	263G	315.1c	325T	680C	709A	750G	769A	1018A	1040C	1438G	1442A	2332T	2416C	2706G	3200A	3594T	4104G	4769G	7028T	7256T	7521A	7624A	8206A	8701G	8860G	9221G	9540C	10115C	10398G	10873C	11719A	11944C	12236A
L2c2b1	16182M	16183M	16223T	16264T	16278T	16390A	16519Y	73G	93G	146C	150T	152C	182T	183G	195C	198T	263G	315.1c	325T	680C	709A	750G	769A	1018A	1040C	1438G	1442A	2332T	2416C	2706G	3200A	3594T	4104G	4769G	7028T	7256T	7521A	7624A	8206A	8701G	8772C	8860G	9221G	9540C	10115C	10398G	10873C	11719A	11944C
L2c2b1a	16182M	16183M	16223T	16264T	16278T	16390A	16519Y	73G	93G	146C	150T	152C	182T	183G	195C	198T	263G	315.1c	325T	680C	709A	750G	769A	1018A	1040C	1438G	1442A	1888A	2332T	2416C	2706G	3200A	3594T	4104G	4769G	7028T	7256T	7521A	7624A	8206A	8701G	8772C	8860G	9221G	9540C	10115C	10398G	10873C	11719A
L2c2b1b	16182M	16183M	16223T	16264T	16278T	16311C	16390A	16519Y	73G	93G	146C	150T	152C	182T	183G	195C	198T	263G	315.1c	325T	680C	709A	750G	769A	1018A	1040C	1438G	1442A	2332T	2416C	2706G	3200A	3594T	4104G	4769G	7028T	7256T	7521A	7624A	8206A	8567C	8701G	8772C	8860G	9063G	9221G	9540C	10115C	10398G
L2c2b2	16182M	16183M	16223T	16264T	16278T	16390A	16519Y	73G	93G	146C	150T	152C	182T	183G	195C	198T	263G	315.1c	325T	680C	709A	750G	769A	1018A	1040C	1438G	1442A	2332T	2416C	2706G	3200A	3594T	4104G	4769G	7028T	7256T	7521A	7624A	8206A	8701G	8860G	9221G	9540C	9758C	10115C	10398G	10873C	11719A	11944C
L2c3	16182M	16183M	16223T	16278T	16390A	16519Y	73G	93G	146C	150T	152C	182T	195C	198T	263G	315.1c	325T	513A	680C	709A	750G	769A	1018A	1438G	1442A	2332T	2416C	2706G	3200A	3594T	4104G	4769G	7028T	7256T	7521A	7624A	8206A	8701G	8860G	9221G	9540C	10115C	10398G	10873C	11719A	11944C	12236A	12705T	13590A
L2c3a	16182M	16183M	16223T	16278T	16390A	16519Y	73G	93G	146C	150T	152C	182T	195C	198T	263G	315.1c	325T	513A	680C	709A	750G	769A	1018A	1438G	1442A	2332T	2416C	2706G	3200A	3594T	4104G	4769G	5255T	7028T	7256T	7521A	7624A	8206A	8701G	8733C	8860G	9221G	9540C	10115C	10398G	10873C	11719A	11944C	12236A
L2c4	16182M	16183M	16223T	16278T	16390A	16519Y	73G	93G	146C	150T	152C	182T	195C	198T	263G	315.1c	325T	680C	709A	750G	769A	1018A	1438G	1442A	2332T	2416C	2706G	3200A	3594T	4104G	4769G	7028T	7256T	7521A	7624A	8206A	8701G	8860G	9221G	9540C	10115C	10398G	10873C	11719A	11944C	12236A	12705T	13440T	13590A
L2c5	16182M	16183M	16223T	16278T	16390A	16519Y	73G	93G	146C	150T	152C	182T	195C	198T	263G	315.1c	325T	680C	709A	750G	769A	1018A	1438G	1442A	2332T	2416C	2706G	3200A	3594T	4104G	4596A	4769G	7028T	7256T	7521A	7624A	8206A	8701G	8860G	9221G	9540C	10115C	10398G	10873C	11719A	11944C	12236A	12705T	13590A
L2d	16182M	16183M	16189C	16278T	16300G	16354T	16390A	16399G	16519Y	73G	146C	150T	195C	263G	315.1c	456T	750G	769A	870T	1018A	1438G	2159C	2332T	2416C	2706G	3254A	3434G	3594T	3693A	4104G	4769G	6231T	7028T	7256T	7521A	8206A	8701G	8860G	9221G	9540C	9554A	9941G	10115C	10398G	10873C	10955T	11353C	11719A	11944C
L2d+16129	16129A	16182M	16183M	16189C	16278T	16300G	16354T	16390A	16399G	16519Y	73G	146C	150T	195C	263G	315.1c	456T	750G	769A	870T	1018A	1438G	2159C	2332T	2416C	2706G	3254A	3434G	3594T	3693A	4104G	4769G	6231T	7028T	7256T	7521A	8206A	8701G	8860G	9221G	9540C	9554A	9941G	10115C	10398G	10873C	10955T	11353C	11719A
L2d1	16129A	16182M	16183M	16189C	16278T	16300G	16354T	16390A	16399G	16519Y	73G	146C	150T	195C	263G	315.1c	456T	750G	769A	870T	1018A	1438G	2159C	2332T	2416C	2706G	3254A	3434G	3594T	3693A	4104G	4769G	6231T	7028T	7256T	7521A	8206A	8701G	8860G	9221G	9540C	9554A	9941G	10115C	10398G	10700G	10873C	10955T	11353C
L2d1a	16093Y	16129A	16182M	16183M	16189C	16278T	16300G	16311Y	16354T	16390A	16399G	16519Y	73G	146C	150T	195C	263G	315.1c	456T	750G	769A	870T	1018A	1438G	2159C	2332T	2416C	2706G	3254A	3434G	3594T	3693A	4104G	4769G	6231T	7028T	7256T	7521A	8206A	8701G	8856A	8860G	9221G	9540C	9554A	9941G	10115C	10398G	10700G
L2e	16111A	16145A	16182M	16183M	16184T	16223T	16239T	16278T	16292T	16355T	16390A	16399G	16400T	16519Y	73G	146C	150T	152C	182T	263G	315.1c	479G	719A	750G	769A	1018A	1211A	1438G	2416C	2706G	3537G	3594T	4104G	4562G	4769G	5069T	6014C	7028T	7256T	7521A	8206A	8383C	8701G	8860G	9221G	9377G	9540C	9971T	10115C
L2e1	16111A	16145A	16182M	16183M	16184T	16223T	16239T	16278T	16292T	16355T	16390A	16399G	16400T	16519Y	73G	146C	150T	152C	182T	263G	315.1c	479G	719A	750G	769A	954T	1018A	1211A	1438G	2416C	2706G	3537G	3594T	4104G	4562G	4769G	5069T	6014C	7028T	7256T	7521A	8206A	8383C	8701G	8860G	9221G	9377G	9540C	9971T
L2e1a	16111A	16145A	16182M	16183M	16184T	16223T	16239T	16278T	16292T	16355T	16390A	16399G	16400T	16519Y	73G	146C	150T	152C	182T	263G	315.1c	479G	719A	750G	769A	954T	1018A	1211A	1438G	2416C	2706G	3537G	3594T	4104G	4562G	4769G	5069T	6014C	7028T	7256T	7521A	8206A	8383C	8701G	8860G	8994A	9221G	9377G	9540C
L3'4'6	16182M	16183M	16223T	16278T	16311C	16519Y	73G	182T	263G	315.1c	750G	769A	1018A	1438G	2706G	3594T	4769G	7028T	7256T	8701G	8860G	9540C	10398G	10873C	11719A	12705T	13650T	14766T	15301A	15326G
L6	16048A	16182M	16183M	16223T	16224C	16278T	16311C	16519Y	73G	146C	152C	182T	185C	263G	315.1c	709A	750G	769A	770T	961C	1018A	1438G	1461G	2706G	3594T	4769G	4964T	5267C	6002G	6284G	7028T	7256T	8701G	8860G	9332T	9540C	10398G	10873C	10978G	11116C	11719A	11743T	12705T	12771A	13650T	13710G	14766T	14791T	14959G
L6a	16048A	16182M	16183M	16223T	16224C	16278T	16311C	16519Y	73G	146C	152C	182T	185C	207A	263G	265C	315.1c	709A	750G	769A	770T	961C	1018A	1438G	1461G	2706G	3594T	4769G	4964T	5267C	6002G	6284G	7028T	7256T	8701G	8860G	9332T	9540C	10398G	10873C	10978G	11116C	11719A	11743T	12705T	12771A	13650T	13710G	14766T
L6b	16048A	16182M	16183M	16223T	16224C	16278T	16311C	16519Y	73G	146C	152C	182T	185C	263G	315.1c	709A	750G	769A	770T	961C	1018A	1438G	1461G	2706G	3594T	4769G	4964T	5267C	6002G	6284G	7028T	7256T	8701G	8860G	9332T	9540C	10398G	10873C	10978G	11116C	11719A	11743T	12705T	12771A	13650T	13710G	14533A	14766T	14791T
L3'4	16182M	16183M	16223T	16311C	16519Y	73G	263G	315.1c	750G	769A	1018A	1438G	2706G	4769G	7028T	8701G	8860G	9540C	10398G	10873C	11719A	12705T	14766T	15301A	15326G
L4	16182M	16183M	16223T	16311C	16362C	16519Y	73G	195C	263G	315.1c	750G	769A	1018A	1438G	2706G	4769G	5460A	7028T	8701G	8860G	9540C	10398G	10873C	11719A	12705T	14766T	15301A	15326G
L4a	16182M	16183M	16223T	16260T	16311C	16362C	16519Y	73G	195C	198T	263G	315.1c	750G	769A	1018A	1438G	2706G	3357A	4769G	5460A	7028T	8701G	8860G	9540C	10373A	10398G	10873C	11253C	11344G	11485C	11719A	12414C	12705T	13174C	14302C	14766T	15301A	15326G
L4a1	16182M	16183M	16207T	16223T	16260T	16311C	16362C	16519Y	73G	195C	198T	263G	315.1c	325T	750G	769A	1018A	1438G	2706G	3357A	4769G	5460A	6167C	7028T	7376T	7775A	8701G	8860G	9540C	10373A	10398G	10873C	11253C	11344G	11485C	11653G	11719A	12414C	12705T	13174C	14000A	14302C	14766T	15301A	15326G
L4a1a	16182M	16183M	16207T	16223T	16260T	16311C	16362C	16519Y	73G	150Y	195C	198T	263G	315.1c	325T	750G	769A	1018A	1438G	2706G	3357A	4769G	5460A	6167C	7028T	7376T	7762A	7775A	8473C	8631G	8701G	8860G	9540C	10373A	10398G	10873C	11253C	11344G	11485C	11653G	11719A	12414C	12705T	13174C	14000A	14302C	14766T	15301A	15326G
L4a2	16182M	16183M	16223T	16260T	16264T	16311C	16362C	16519Y	73G	195C	198T	263G	315.1c	750G	769A	1018A	1438G	2706G	3357A	4769G	5460A	7028T	8701G	8860G	9540C	10373A	10398G	10873C	11253C	11344G	11485C	11719A	12361G	12414C	12705T	13174C	14302C	14766T	15301A	15326G
L4b	16182M	16183M	16223T	16311C	16362C	16519Y	73G	195C	263G	315.1c	709A	750G	769A	1018A	1438G	2706G	3918A	4769G	5460A	7028T	8701G	8860G	9540C	10398G	10873C	11719A	12705T	14766T	15301A	15326G
L4b1	16182M	16183M	16223T	16311C	16362C	16519Y	73G	150T	204C	263G	315.1c	709A	750G	769A	1018A	1438G	2706G	3918A	4769G	4977C	5460A	7028T	8701G	8860G	9540C	10398G	10813T	10873C	11719A	12705T	14766T	15301A	15326G
L4b1a	16179T	16182M	16183M	16189C	16223T	16239T	16311C	16320T	16362C	16519Y	73G	150T	199C	204C	263G	315.1c	513A	709A	750G	769A	1018A	1438G	1804G	2706G	3010A	3505G	3918A	4017T	4029A	4216C	4232C	4769G	4977C	5460A	7028T	7624C	8614C	8701G	8860G	8974G	9248T	9540C	9986A	10398G	10813T	10873C	11719A	12661T	12705T
L4b2	16182M	16183M	16223T	16293T	16311C	16355T	16362C	16399G	16519Y	73G	146C	195C	244G	263G	315.1c	709A	750G	769A	1018A	1438G	2706G	3918A	4769G	6260A	7028T	8104C	8701G	8860G	9540C	9855G	10398G	10873C	11719A	12609C	12705T	13470G	14766T	15301A	15326G
L4b2a	16182M	16183M	16223T	16293T	16311C	16355T	16362C	16399G	16519Y	73G	146C	195C	244G	263G	315.1c	750G	769A	1018A	1413C	1438G	2706G	3918A	4769G	6260A	7028T	8104C	8701G	8860G	9540C	9855G	10398G	10873C	11719A	12609C	12705T	13470G	14766T	15301A	15326G
L4b2a1	16182M	16183M	16223T	16274A	16293T	16311C	16355T	16362C	16399G	16519Y	73G	146C	152C	195C	244G	263G	315.1c	471C	547G	750G	769A	1018A	1413C	1438G	2706G	3918A	4769G	5471A	5580C	5746A	7028T	8104C	8701G	8860G	9540C	9855G	10398G	10873C	11719A	12609C	12705T	13470G	14766T	15301A	15326G
L4b2a2	16172C	16182M	16183M	16223T	16293T	16311C	16355T	16362C	16399G	16519Y	73G	146C	244G	263G	315.1c	750G	769A	1018A	1413C	1438G	1694C	2706G	3918A	4769G	4949G	6260A	7028T	8104C	8701G	8860G	9540C	9855G	10398G	10783C	10873C	11719A	12609C	12705T	13470G	14766T	15301A	15326G
L4b2a2a	16172C	16182M	16183M	16223T	16293T	16311C	16355T	16362C	16399G	16519Y	73G	146C	244G	263G	315.1c	750G	769A	1018A	1413C	1438G	1694C	2483C	2706G	3918A	4769G	4949G	6260A	6620C	7028T	8104C	8701G	8860G	9540C	9855G	10398G	10783C	10873C	11137C	11719A	12609C	12705T	13470G	14766T	15301A	15326G
L4b2a2b	16172C	16182M	16183M	16223T	16287T	16293T	16311C	16355T	16362C	16399G	16519Y	73G	146C	244G	263G	315.1c	750G	769A	1018A	1413C	1438G	1694C	2706G	3918A	4769G	4949G	6260A	6956C	7028T	8104C	8485A	8701G	8860G	9540C	9855G	10398G	10783C	10873C	11719A	12609C	12705T	13470G	14766T	15301A	15326G	15970C
L4b2a2c	16172C	16182M	16183M	16223T	16293T	16311C	16355T	16362C	16399G	16519Y	73G	146C	244G	263G	315.1c	391C	750G	769A	1018A	1413C	1438G	1694C	2706G	3918A	4769G	4949G	6260A	7028T	8104C	8478T	8701G	8860G	9540C	9855G	10398G	10783C	10873C	11719A	12609C	12705T	13470G	14766T	15301A	15326G	15454C
L4b2b	16182M	16183M	16223T	16293T	16311C	16355T	16362C	16399G	16519Y	73G	146C	195C	244G	263G	315.1c	709A	750G	769A	1018A	1438G	2706G	3918A	4769G	5128G	6260A	7028T	7805A	8104C	8701G	8860G	9540C	9855G	10265C	10398G	10873C	11719A	12438C	12609C	12705T	13470G	14766T	15301A	15326G
L4b2b1	16182M	16183M	16223T	16293T	16311C	16316G	16355T	16362C	16399G	16519Y	73G	146C	195C	244G	263G	315.1c	340T	709A	750G	769A	1018A	1438G	2220T	2706G	3918A	4206G	4769G	5128G	6260A	7028T	7805A	8104C	8701G	8860G	9540C	9855G	10265C	10398G	10873C	11719A	12438C	12609C	12705T	13470G	14766T	15301A	15326G
L3	16182M	16183M	16223T	16519Y	73G	263G	315.1c	750G	1438G	2706G	4769G	7028T	8701G	8860G	9540C	10398G	10873C	11719A	12705T	14766T	15301A	15326G
L3a	16182M	16183M	16223T	16254R	16316G	16519Y	73G	151T	152C	263G	315.1c	750G	1438G	2706G	4769G	7028T	8701G	8860G	9540C	10398G	10873C	11719A	12705T	12816T	14766T	15301A	15326G
L3a1	16182M	16183M	16223T	16254R	16311C	16316G	16519Y	73G	151T	152C	263G	315.1c	721C	750G	1438G	2706G	4769G	7028T	8701G	8860G	9540C	10314T	10398G	10873C	11719A	12705T	12816T	14461C	14766T	14851G	15301A	15326G	15553A
L3a1a	16182M	16183M	16223T	16254R	16311C	16316G	16519Y	73G	152C	263G	315.1c	721C	750G	1438G	2706G	4088T	4769G	7028T	8701G	8860G	9540C	10314T	10398G	10873C	11719A	12705T	12816T	14461C	14766T	14851G	15301A	15326G	15553A
L3a1b	16182M	16183M	16223T	16254R	16311C	16316G	16519Y	73G	151T	152C	195C	198T	263G	315.1c	721C	750G	1438G	2357T	2706G	4769G	7028T	8701G	8860G	9540C	10184T	10314T	10398G	10873C	11719A	12618A	12705T	12816T	13708A	14461C	14566G	14766T	14851G	15301A	15326G	15553A
L3a+709	16182M	16183M	16223T	16254R	16316G	16519Y	73G	151T	152C	263G	315.1c	709A	750G	1438G	2706G	4769G	7028T	8701G	8860G	9540C	10398G	10873C	11719A	12705T	12816T	14766T	15301A	15326G
L3a2	16182M	16183M	16223T	16254R	16316G	16519Y	73G	151T	152C	263G	315.1c	573T	709A	750G	1438G	2706G	4769G	7028T	7364G	8701G	8860G	9540C	10398G	10873C	11719A	12705T	12816T	14766T	15301A	15326G
L3a2a	16182M	16183M	16254R	16316G	16519Y	73G	152C	263G	315.1c	573T	709A	750G	1438G	2706G	3996T	4769G	7028T	7364G	8701G	8860G	9540C	10398G	10873C	11719A	12705T	12816T	13887G	14766T	15301A	15326G
L3b'f	16182M	16183M	16223T	16519Y	73G	263G	315.1c	750G	1438G	2706G	4769G	7028T	8701G	8860G	9540C	10398G	10873C	11719A	12705T	14766T	15301A	15326G	15944del
L3b	16124C	16182M	16183M	16223T	16278T	16362C	16519Y	73G	263G	315.1c	750G	1438G	2706G	3450T	4769G	5773A	6221C	7028T	8701G	8860G	9449T	9540C	10086G	10398G	10873C	11719A	12705T	13105G	13914A	14766T	15301A	15311G	15326G	15824G	15944del
L3b1	16124C	16182M	16183M	16223T	16278T	16362C	16519Y	73G	263G	315.1c	750G	1438G	2706G	3450T	4769G	5773A	6221C	7028T	8701G	8860G	9449T	9540C	10086G	10373A	10398G	10873C	11719A	12705T	13105G	13914A	14766T	15301A	15311G	15326G	15824G	15944del
L3b1a	16124C	16182M	16183M	16223T	16278T	16362C	16519Y	73G	263G	315.1c	750G	1438G	2706G	3450T	4769G	5773A	6221C	7028T	8701G	8860G	9449T	9540C	10086G	10373A	10398G	10873C	11002G	11719A	12705T	13105G	13914A	14766T	15301A	15311G	15326G	15824G	15944del
L3b1a1	16124C	16182M	16183M	16223T	16278T	16362C	16519Y	73G	263G	315.1c	750G	1438G	2706G	3450T	4769G	5773A	6221C	7028T	8701G	8860G	9449T	9540C	10086G	10373A	10398G	10873C	11002G	11719A	11800G	12705T	13105G	13914A	14766T	15301A	15311G	15326G	15824G	15944del
L3b1a1a	16124C	16182M	16183M	16223T	16278T	16362C	16519Y	73G	263G	315.1c	750G	1438G	2706G	3450T	4769G	5773A	6221C	7028T	8701G	8860G	9449T	9540C	10086G	10373A	10398G	10873C	11002G	11719A	11800G	12705T	13105G	13914A	14766T	15301A	15311G	15326G	15824G	15883A	15944del
L3b1a2	16124C	16182M	16183M	16223T	16278T	16362C	16519Y	73G	263G	315.1c	750G	1438G	2706G	3450T	4769G	5773A	6221C	7028T	8701G	8860G	9300A	9449T	9540C	10086G	10373A	10398G	10873C	11002G	11719A	12705T	13105G	13914A	14766T	15301A	15311G	15326G	15824G	15944del
L3b1a3	16124C	16182M	16183M	16223T	16278T	16311C	16362C	16519Y	73G	263G	315.1c	750G	1438G	2706G	3450T	4769G	5773A	6221C	7028T	8701G	8860G	9449T	9540C	10086G	10373A	10398G	10873C	11002G	11719A	12705T	13105G	13914A	13933G	14766T	15301A	15311G	15326G	15824G	15944del
L3b1a4	16124C	16182M	16183M	16223T	16278T	16362C	16519Y	73G	263G	315.1c	750G	1438G	1710C	2706G	3450T	4769G	5773A	6221C	7028T	8701G	8860G	9449T	9540C	9605T	10086G	10373A	10398G	10873C	11002G	11719A	12705T	13105G	13914A	14766T	15301A	15311G	15326G	15824G	15944del
L3b1a5	16124C	16182M	16183M	16223T	16278T	16362C	16519Y	73G	263G	315.1c	750G	1438G	2706G	3450T	4769G	5063C	5773A	6221C	7028T	8701G	8860G	9449T	9540C	10086G	10373A	10398G	10873C	11002G	11719A	12705T	13105G	13914A	14766T	15301A	15311G	15326G	15824G	15944del
L3b1a5a	16124C	16182M	16183M	16223T	16278T	16362C	16519Y	73G	263G	315.1c	750G	1438G	2706G	3450T	4769G	5063C	5417A	5773A	6221C	7028T	8701G	8860G	9449T	9540C	10086G	10373A	10398G	10873C	11002G	11719A	12705T	13105G	13914A	14766T	15301A	15311G	15326G	15824G	15944del
L3b1a+152	16124C	16182M	16183M	16223T	16278T	16362C	16519Y	73G	152C	263G	315.1c	750G	1438G	2706G	3450T	4769G	5773A	6221C	7028T	8701G	8860G	9449T	9540C	10086G	10373A	10398G	10873C	11002G	11719A	12705T	13105G	13914A	14766T	15301A	15311G	15326G	15824G	15944del
L3b1a6	16124C	16182M	16183M	16223T	16278T	16362C	16519Y	73G	152C	263G	315.1c	750G	1438G	2706G	3385G	3450T	4769G	5255T	5773A	6221C	7028T	8155A	8701G	8860G	9449T	9540C	10086G	10373A	10398G	10873C	11002G	11719A	12705T	13105G	13658Y	13914A	14766T	15301A	15311G	15326G	15824G	15944del
L3b1a+@16124	16182M	16183M	16223T	16278T	16362C	16519Y	73G	263G	315.1c	750G	1438G	2706G	3450T	4769G	5773A	6221C	7028T	8701G	8860G	9449T	9540C	10086G	10373A	10398G	10873C	11002G	11719A	12705T	13105G	13914A	14766T	15301A	15311G	15326G	15824G	15944del
L3b1a7	16182M	16183M	16223T	16278T	16362C	16519Y	73G	263G	315.1c	750G	1438G	2706G	3441G	3450T	4769G	5211T	5581G	5773A	6221C	7028T	8701G	8860G	9449T	9540C	10086G	10373A	10398G	10873C	11002G	11719A	12705T	13105G	13914A	14766T	15299C	15301A	15311G	15326G	15824G	15944del
L3b1a7a	16182M	16183M	16223T	16278T	16362C	16519Y	73G	263G	315.1c	750G	1438G	2706G	3441G	3450T	4769G	5211T	5581G	5773A	6221C	7028T	8701G	8860G	9449T	9477A	9540C	10086G	10373A	10398G	10873C	11002G	11719A	12705T	13105G	13914A	14766T	15299C	15301A	15311G	15326G	15824G	15944del
L3b1a8	16145A	16182M	16183M	16223T	16278T	16362C	16519Y	73G	263G	315.1c	750G	1438G	2332T	2706G	3450T	4769G	5773A	6221C	7028T	8701G	8860G	9449T	9540C	10086G	10373A	10398G	10873C	11002G	11719A	12561R	12705T	13105G	13914A	14766T	15301A	15311G	15326G	15824G	15944del
L3b1a9	16051G	16182M	16183M	16223T	16278T	16362C	16519Y	73G	263G	315.1c	750G	1438G	2706G	3450T	4769G	5773A	6221C	7028T	8701G	8860G	9449T	9540C	10086G	10373A	10398G	10873C	11002G	11719A	12705T	13105G	13914A	14766T	15301A	15311G	15326G	15824G	15944del
L3b1a9a	16051G	16182M	16183M	16223T	16278T	16318G	16362C	16519Y	73G	263G	315.1c	750G	1438G	2706G	3450T	4769G	5773A	6221C	7028T	8701G	8860G	9449T	9540C	10086G	10373A	10398G	10873C	11002G	11719A	12705T	13105G	13914A	14766T	15301A	15311G	15326G	15824G	15944del
L3b1a10	16124C	16182M	16183M	16223T	16278T	16362C	16519Y	73G	263G	315.1c	750G	1438G	2706G	3450T	4659A	4769G	5773A	6221C	7028T	7859A	8701G	8860G	9449T	9540C	10086G	10373A	10398G	10873C	11002G	11719A	12705T	13105G	13914A	14766T	15301A	15311G	15326G	15824G	15944del
L3b1a11	16124C	16182M	16183M	16223T	16278T	16311C	16362C	16519Y	73G	263G	315.1c	750G	1438G	2706G	3450T	4769G	5773A	6221C	7028T	8701G	8860G	9449T	9540C	10086G	10373A	10398G	10873C	11002G	11719A	12705T	13105G	13790G	13914A	14766T	15301A	15311G	15326G	15824G	15944del
L3b1b	16124C	16182M	16183M	16223T	16278T	16362C	16519Y	73G	152C	263G	315.1c	750G	1438G	2706G	3450T	4769G	5773A	6221C	7028T	8701G	8860G	9079G	9449T	9540C	10086G	10373A	10398G	10873C	11719A	12705T	13105G	13914A	14766T	15301A	15311G	15326G	15664T	15824G	15944del
L3b1b1	16124C	16182M	16183M	16223T	16278T	16362C	16519Y	73G	152C	217C	263G	315.1c	750G	1438G	2706G	3450T	4769G	5773A	6221C	7028T	8701G	8860G	9079G	9449T	9540C	10086G	10373A	10398G	10873C	11719A	12705T	13105G	13914A	14766T	15301A	15311G	15326G	15664T	15824G	15944del
L3b2	16124C	16182M	16183M	16223T	16278T	16362C	16519Y	16527T	73G	263G	315.1c	750G	1438G	2706G	3420T	3450T	4769G	5773A	6221C	7028T	8701G	8860G	9449T	9540C	10086G	10398G	10640C	10873C	11719A	12705T	13105G	13914A	14766T	15301A	15311G	15326G	15824G	15944del
L3b2a	16124C	16182M	16183M	16189C	16223T	16278T	16362C	16519Y	16527T	73G	263G	315.1c	750G	1438G	2706G	3420T	3450T	4769G	5250C	5773A	6221C	7028T	8701G	8860G	9449T	9540C	10086G	10398G	10640C	10873C	11719A	12705T	13105G	13914A	14766T	15301A	15311G	15326G	15824G	15944del
L3b2b	16124C	16182M	16183M	16223T	16278T	16362C	16519Y	16527T	73G	263G	315.1c	750G	1438G	2706G	3420T	3450T	4769G	5773A	6221C	7028T	8701G	8860G	9053A	9067G	9449T	9540C	10086G	10398G	10640C	10873C	11719A	12705T	13105G	13914A	14766T	15301A	15311G	15326G	15550T	15824G	15944del
L3b3	16048A	16124C	16182M	16183M	16223T	16278T	16362C	16519Y	73G	185A	189G	263G	315.1c	750G	1438G	2706G	3450T	4769G	5773A	6221C	6527G	7028T	8701G	8860G	9007G	9449T	9540C	10086G	10398G	10873C	11719A	12705T	13105G	13914A	13934T	14182C	14766T	15301A	15311G	15326G	15824G	15944del
L3f	16182M	16183M	16209C	16223T	16519Y	73G	263G	315.1c	750G	1438G	2706G	3396C	4218C	4769G	7028T	8701G	8860G	9540C	10398G	10873C	11719A	12705T	14766T	15301A	15326G	15514C	15944del
L3f1	16182M	16183M	16209C	16223T	16519Y	73G	263G	315.1c	750G	1438G	2706G	3396C	4218C	4769G	5601T	7028T	8701G	8860G	9540C	9950C	10398G	10873C	11719A	12705T	14766T	15301A	15326G	15514C	15944del
L3f1a	16182M	16183M	16209C	16223T	16519Y	73G	263G	315.1c	750G	1438G	2706G	3396C	3693A	4218C	4350T	4769G	5194T	5601T	7028T	8701G	8860G	9540C	9950C	10398G	10873C	11719A	12705T	14148G	14766T	15106A	15301A	15326G	15514C	15944del
L3f1a1	16182M	16183M	16209C	16223T	16519Y	73G	263G	315.1c	750G	1438G	2706G	3197C	3396C	3693A	4218C	4350T	4769G	5194T	5601T	7028T	8701G	8860G	9540C	9950C	10398G	10873C	11719A	12507G	12705T	14148G	14766T	15106A	15301A	15326G	15514C	15944del
L3f1b	16182M	16183M	16209C	16223T	16311C	16519Y	73G	189G	200R	263G	315.1c	750G	1438G	1822C	2706G	3396C	4218C	4769G	5601T	7028T	7819A	8527G	8701G	8860G	8932T	9540C	9950C	10398G	10873C	11440A	11719A	12705T	14766T	14769G	15301A	15326G	15514C	15944del
L3f1b+16292	16182M	16183M	16209C	16223T	16292T	16311C	16519Y	73G	189G	200R	263G	315.1c	750G	1438G	1822C	2706G	3396C	4218C	4769G	5601T	7028T	7819A	8527G	8701G	8860G	8932T	9540C	9950C	10398G	10873C	11440A	11719A	12705T	14766T	14769G	15301A	15326G	15514C	15944del
L3f1b1	16182M	16183M	16209C	16223T	16292T	16295T	16311C	16519Y	73G	189G	200R	263G	315.1c	750G	1438G	1822C	2706G	3396C	4218C	4769G	5601T	7028T	7819A	8527G	8701G	8860G	8932T	9540C	9950C	10398G	10873C	11440A	11719A	12705T	14766T	14769G	15301A	15326G	15514C	15944del
L3f1b1a	16129A	16182M	16183M	16209C	16223T	16292T	16295T	16311C	16519Y	73G	189G	200R	263G	315.1c	750G	1438G	1822C	2706G	3396C	4218C	4769G	5601T	7028T	7819A	8410T	8527G	8701G	8860G	8932T	9540C	9950C	10070T	10398G	10873C	11440A	11719A	12705T	14766T	14769G	15301A	15326G	15514C	15944del
L3f1b1a1	16129A	16182M	16183M	16209C	16223T	16292T	16295T	16311C	16519Y	73G	189G	200R	263G	272G	315.1c	750G	1438G	1822C	2706G	3396C	4218C	4769G	5601T	7028T	7819A	8410T	8527G	8701G	8860G	8932T	9540C	9950C	10070T	10398G	10873C	11440A	11719A	12705T	14766T	14769G	15301A	15326G	15514C	15944del
L3f1b2	16182M	16183M	16209C	16223T	16292T	16311C	16519Y	73G	189G	200R	263G	315.1c	750G	1438G	1822C	2706G	3396C	4218C	4769G	5601T	7028T	7235A	7819A	8527G	8701G	8860G	8932T	9540C	9950C	10398G	10873C	11440A	11719A	12705T	14766T	14769G	15301A	15326G	15514C	15944del
L3f1b2a	16172C	16182M	16183M	16209C	16223T	16266A	16292T	16311C	16519Y	73G	189G	200R	263G	315.1c	750G	1438G	1822C	2706G	3396C	4218C	4769G	5601T	7028T	7235A	7819A	8527G	8701G	8860G	8932T	9540C	9950C	10398G	10873C	11440A	11719A	12705T	14766T	14769G	15301A	15326G	15514C	15944del
L3f1b+16292+150	16182M	16183M	16209C	16223T	16292T	16311C	16519Y	73G	150T	189G	200R	263G	315.1c	750G	1438G	1822C	2706G	3396C	4218C	4769G	5601T	7028T	7819A	8527G	8701G	8860G	8932T	9540C	9950C	10398G	10873C	11440A	11719A	12705T	14766T	14769G	15301A	15326G	15514C	15944del
L3f1b3	16182M	16183M	16209C	16223T	16292T	16311C	16519Y	73G	150T	189G	200R	263G	315.1c	711C	750G	1438G	1822C	2706G	3396C	4218C	4769G	5601T	6806G	7028T	7158G	7819A	8527G	8701G	8860G	8932T	9540C	9950C	10398G	10873C	11440A	11719A	12705T	14766T	14769G	15301A	15326G	15514C	15944del
L3f1b4	16182M	16183M	16209C	16223T	16292T	16311C	16519Y	73G	150T	189G	200R	263G	315.1c	750G	1438G	1822C	2706G	3396C	3505G	4218C	4769G	5601T	7028T	7819A	8527G	8701G	8860G	8932T	9540C	9950C	10398G	10873C	11440A	11719A	12705T	14766T	14769G	15301A	15326G	15514C	15944del
L3f1b4a	16182M	16183M	16209C	16223T	16311C	16519Y	73G	150T	189G	200R	263G	315.1c	750G	1438G	1822C	2706G	3396C	3505G	4218C	4769G	5601T	7028T	7819A	8527G	8701G	8860G	8932T	9540C	9950C	10398G	10873C	11440A	11719A	12705T	13167G	14766T	14769G	15301A	15326G	15514C	15944del
L3f1b4a1	16182M	16183M	16209C	16223T	16311C	16519Y	73G	150T	189G	200R	263G	315.1c	750G	1438G	1822C	2706G	3396C	3505G	4218C	4769G	5601T	7028T	7819A	8527G	8701G	8799G	8860G	8932T	9540C	9950C	10398G	10873C	11440A	11719A	12705T	13167G	14766T	14769G	15301A	15326G	15514C	15944del
L3f1b4b	16182M	16183M	16209C	16223T	16292T	16311C	16519Y	73G	150T	189G	200R	263G	315.1c	750G	1438G	1822C	2706G	3396C	3505G	4218C	4769G	5601T	7028T	7819A	8527G	8701G	8860G	8932T	9540C	9950C	10398G	10873C	11440A	11719A	12705T	14766T	14769G	15301A	15326G	15514C	15930A	15944del
L3f1b4c	16182M	16183M	16209C	16218T	16223T	16292T	16311C	16519Y	73G	150T	189G	200R	263G	315.1c	750G	1438G	1822C	2706G	3396C	3505G	4218C	4769G	5601T	7028T	7819A	8527G	8701G	8860G	8932T	9540C	9950C	10398G	10873C	11440A	11719A	12705T	14766T	14769G	15301A	15326G	15514C	15944del
L3f1b5	16182M	16183M	16209C	16223T	16292T	16311C	16519Y	73G	189G	200R	263G	315.1c	750G	1438G	1822C	2706G	3396C	4218C	4769G	5601T	7028T	7819A	8527G	8701G	8860G	8932T	9540C	9950C	10398G	10873C	11440A	11582G	11719A	12705T	14766T	14769G	15301A	15326G	15514C	15944del
L3f2	16182M	16183M	16209C	16223T	16311C	16519Y	73G	263G	315.1c	745.1t	750G	1438G	2706G	3396C	4218C	4769G	7028T	8701G	8860G	9540C	10398G	10873C	11719A	12705T	14766T	15301A	15326G	15514C	15944del
L3f2a	16182M	16183M	16209C	16223T	16311C	16519Y	73G	152C	263G	315.1c	745.1t	750G	1438G	2706G	3396C	4218C	4769G	7028T	8701G	8860G	9540C	10398G	10873C	11719A	12705T	14766T	15301A	15326G	15479C	15514C	15944del
L3f2a1	16182M	16183M	16209C	16223T	16311C	16519Y	73G	152C	263G	315.1c	745.1t	750G	1438G	2706G	3396C	4218C	4769G	5821A	7028T	8701G	8860G	9365T	9540C	10398G	10873C	11719A	12705T	14766T	15301A	15314A	15326G	15479C	15514C	15944del
L3f2a1a	16182M	16183M	16209C	16223T	16266T	16311C	16519Y	73G	152C	263G	315.1c	745.1t	750G	1438G	1842G	2706G	3396C	4218C	4769G	5821A	7028T	8701G	8860G	9365T	9540C	10398G	10873C	11719A	12705T	14766T	15301A	15314A	15326G	15479C	15514C	15944del
L3f2b	16182M	16183M	16209C	16223T	16311C	16519Y	73G	263G	315.1c	374.1A	745.1t	750G	1438G	2442C	2706G	3396C	4218C	4769G	5342T	7028T	8701G	8860G	9540C	10398G	10873C	11016A	11719A	12338C	12705T	14766T	15301A	15326G	15466A	15514C	15658T	15944del
L3f3	16176T	16182M	16183M	16209C	16223T	16234T	16519Y	73G	189G	263G	315.1c	318C	750G	959T	1438G	2706G	3396C	4218C	4643A	4769G	5181G	6602T	7028T	8158G	8251A	8701G	8860G	9540C	9932A	10398G	10604C	10873C	11719A	11770C	12705T	14766T	15301A	15326G	15514C	15940C	15944del
L3f3a	16176T	16182M	16183M	16209C	16223T	16234T	16284G	16519Y	73G	189G	263G	315.1c	318C	750G	959T	1438G	2706G	3396C	4218C	4643A	4769G	5181G	6602T	7028T	8158G	8251A	8701G	8860G	9540C	9932A	10398G	10604C	10873C	11719A	11770C	12705T	14766T	15301A	15326G	15514C	15940C	15944del
L3f3b	16176T	16182M	16183M	16188T	16209C	16223T	16234T	16519Y	73G	189G	263G	315.1c	318C	750G	959T	1438G	2706G	3396C	4218C	4643A	4769G	5181G	6602T	7028T	8158G	8251A	8701G	8860G	9540C	9932A	10398G	10604C	10873C	11719A	11770C	12705T	14766T	15106R	15301A	15326G	15514C	15940C	15944del
L3c'd	16182M	16183M	16223T	16519Y	73G	152C	263G	315.1c	750G	1438G	2706G	4769G	7028T	8701G	8860G	9540C	10398G	10873C	11719A	12705T	13105G	14766T	15301A	15326G
L3c	16182M	16183M	16223T	16311C	16362C	16519Y	73G	152C	195C	263G	315.1c	498.1C	678C	750G	1438G	2706G	3582T	4491A	4769G	5393C	7028T	7394G	8701G	8860G	9337C	9540C	9682C	10398G	10873C	11719A	12373G	12705T	13105G	14221C	14371C	14560A	14587G	14766T	15301A	15326G
L3d	16124C	16182M	16183M	16223T	16519Y	73G	152C	263G	315.1c	750G	1438G	2706G	4769G	5147A	7028T	7424G	8618C	8701G	8860G	9540C	10398G	10873C	11719A	12705T	13105G	13886C	14284T	14766T	15301A	15326G
L3d1'2'3'4'5'6	16124C	16182M	16183M	16223T	16519Y	73G	152C	263G	315.1c	750G	921C	1438G	2706G	4769G	5147A	7028T	7424G	8618C	8701G	8860G	9540C	10398G	10873C	11719A	12705T	13105G	13886C	14284T	14766T	15301A	15326G
L3d1	16124C	16182M	16183M	16223T	16519Y	73G	152C	263G	315.1c	750G	921C	1438G	2706G	4769G	5147A	6680C	7028T	7424G	8618C	8701G	8860G	9540C	10398G	10873C	11719A	12705T	13105G	13886C	14284T	14766T	15301A	15326G
L3d1a	16124C	16182M	16183M	16223T	16519Y	73G	152C	263G	315.1c	750G	921C	1438G	2706G	4048A	4769G	5147A	6680C	7028T	7424G	7648T	8618C	8701G	8860G	9540C	10398G	10873C	11719A	11887A	12705T	13105G	13886C	14284T	14766T	15301A	15326G
L3d1a1'2	16124C	16182M	16183M	16223T	16319A	16519Y	73G	152C	263G	315.1c	750G	921C	1438G	2706G	4048A	4769G	5147A	6680C	7028T	7424G	7648T	8618C	8701G	8860G	9540C	10398G	10873C	11719A	11887A	12705T	13105G	13886C	14284T	14766T	15301A	15326G
L3d1a1	16124C	16182M	16183M	16223T	16319A	16519Y	73G	152C	263G	315.1c	750G	921C	1438G	1503A	2706G	4048A	4769G	5147A	6680C	7028T	7424G	7648T	8618C	8701G	8860G	9540C	10398G	10873C	11719A	11887A	12705T	13105G	13886C	14284T	14766T	15301A	15326G
L3d1a1a	16124C	16182M	16183M	16223T	16319A	16519Y	73G	150T	152C	263G	315.1c	750G	921C	1438G	1503A	2706G	4048A	4203G	4769G	5147A	5471A	6680C	7028T	7424G	7648T	8618C	8701G	8860G	9540C	10398G	10640C	10873C	10915C	11719A	11887A	12705T	13105G	13886C	14284T	14766T	15301A	15326G
L3d1a1a1	16124C	16182M	16183M	16223T	16319A	16519Y	73G	150T	152C	263G	315.1c	750G	921C	1438G	1503A	2706G	3579G	4048A	4203G	4769G	5147A	5471A	6680C	7028T	7424G	7648T	8618C	8701G	8860G	9540C	10398G	10640C	10873C	10915C	11719A	11887A	12705T	13105G	13886C	14284T	14766T	15301A	15326G
L3d1a1b	16124C	16182M	16183M	16223T	16319A	16519Y	73G	146C	152C	195C	263G	315.1c	750G	921C	1438G	1503A	2706G	4048A	4769G	5147A	5162C	6680C	7028T	7424G	7648T	8618C	8701G	8860G	9452A	9540C	10398G	10837T	10873C	11719A	11887A	12406A	12705T	13105G	13884G	13886C	14284T	14766T	15106A	15301A	15326G
L3d1a2	16124C	16182M	16183M	16223T	16319A	16519Y	73G	152C	263G	315.1c	750G	921C	1438G	2706G	4048A	4769G	5147A	6680C	7028T	7424G	7648T	8618C	8701G	8860G	9540C	10398G	10873C	11719A	11887A	12705T	13105G	13886C	14284T	14766T	15061G	15301A	15326G
L3d1b	16124C	16182M	16183M	16223T	16519Y	73G	152C	263G	315.1c	750G	921C	1438G	2706G	4769G	5046A	5147A	6680C	7028T	7424G	8618C	8701G	8860G	9540C	10398G	10873C	11719A	12705T	13105G	13886C	14284T	14766T	15301A	15326G
L3d1b1	16124C	16182M	16183M	16223T	16519Y	73G	152C	263G	315.1c	750G	921C	1438G	2706G	4769G	5046A	5147A	6272G	6680C	7028T	7424G	8618C	8701G	8860G	9540C	10398G	10873C	11719A	12705T	13105G	13886C	14284T	14766T	15301A	15326G
L3d1b1a	16124C	16182M	16183M	16223T	16519Y	73G	152C	263G	315.1c	750G	921C	1438G	2706G	4769G	5046A	5147A	6272G	6680C	7028T	7424G	8014C	8618C	8701G	8860G	9540C	10398G	10873C	11719A	12705T	13105G	13886C	14284T	14766T	15301A	15326G
L3d1b1b	16124C	16182M	16183M	16223T	16519Y	73G	151T	152C	195C	263G	315.1c	750G	921C	1438G	2706G	3957G	4769G	5046A	5147A	6272G	6680C	7028T	7424G	8618C	8701G	8860G	9540C	10398G	10873C	11719A	12705T	13105G	13886C	14284T	14766T	15301A	15326G
L3d1b2	16124C	16182M	16183M	16223T	16519Y	73G	150T	152C	263G	315.1c	750G	921C	1438G	2706G	4553C	4769G	5046A	5147A	6680C	7028T	7424G	8618C	8701G	8860G	9540C	10398G	10873C	11719A	12705T	13105G	13886C	14284T	14766T	15301A	15326G	15514C
L3d1b3	16124C	16182M	16183M	16223T	16519Y	73G	146C	152C	263G	315.1c	750G	921C	1438G	2706G	4769G	5046A	5147A	6680C	7028T	7424G	8618C	8701G	8860G	9540C	10398G	10873C	11719A	12705T	13105G	13886C	14284T	14634C	14766T	15110A	15301A	15326G
L3d1b3a	16124C	16182M	16183M	16223T	16256T	16519Y	73G	146C	152C	263G	315.1c	750G	921C	1438G	2706G	4769G	5046A	5147A	6680C	7028T	7424G	8618C	8701G	8860G	9540C	10398G	10873C	11719A	12705T	13105G	13886C	14284T	14634C	14766T	15110A	15301A	15326G
L3d1c	16124C	16166G	16182M	16183M	16223T	16519Y	73G	152C	263G	315.1c	750G	921C	1438G	2706G	3203G	4769G	5147A	6680C	7028T	7424G	8618C	8701G	8860G	9111C	9540C	10398G	10873C	11239G	11719A	12705T	12870T	13105G	13542G	13886C	14284T	14766T	15301A	15326G
L3d1c1	16124C	16166G	16182M	16183M	16223T	16519Y	73G	152C	263G	315.1c	750G	921C	1438G	2706G	3203G	4769G	5147A	5372G	6680C	7028T	7424G	8618C	8701G	8860G	9111C	9254G	9540C	10398G	10873C	11239G	11719A	12705T	12870T	13105G	13542G	13886C	14284T	14766T	15301A	15326G
L3d1d	16124C	16182M	16183M	16223T	16256Y	16368Y	16519Y	73G	152C	263G	315.1c	750G	921C	1438G	2706G	4769G	5147A	6680C	7028T	7424G	7765G	8618C	8701G	8860G	9151G	9540C	10398G	10873C	11719A	12705T	13105G	13886C	14284T	14766T	15301A	15326G
L3d2	16111T	16124C	16182M	16183M	16223T	16519Y	73G	152C	263G	315.1c	750G	921C	1438G	2706G	4769G	5147A	7028T	7424G	8618C	8701G	8860G	9540C	10398G	10873C	11719A	12705T	13105G	13886C	14272T	14284T	14584C	14766T	15301A	15326G
L3d2a	16111T	16124C	16182M	16183M	16189Y	16223T	16519Y	73G	152C	263G	315.1c	750G	921C	1438G	2706G	4769G	5147A	7028T	7424G	8618C	8701G	8860G	9540C	10398G	10873C	11719A	12705T	13105G	13886C	14272T	14284T	14584C	14766T	15115C	15301A	15326G
L3d2b	16111T	16124C	16182M	16183M	16223T	16519Y	73G	152C	199C	263G	315.1c	750G	921C	1438G	2706G	4769G	5147A	7028T	7424G	8618C	8701G	8860G	9540C	10398G	10873C	11719A	12705T	13105G	13886C	14272T	14284T	14584C	14766T	15301A	15326G
L3d3	16124C	16182M	16183M	16223T	16519Y	73G	152C	263G	315.1c	750G	921C	1438G	1719A	2706G	4688C	4769G	5147A	7028T	7424G	8618C	8701G	8860G	9540C	10398G	10873C	11719A	12705T	13105G	13886C	14284T	14766T	15061G	15301A	15326G
L3d3a	16124C	16182M	16183M	16189C	16223T	16278T	16304C	16311C	16519Y	73G	152C	263G	315.1c	750G	921C	1438G	1719A	2706G	3498G	4688C	4769G	5147A	7028T	7424G	8251A	8618C	8701G	8860G	9540C	10398G	10873C	10899G	11404G	11719A	12705T	13105G	13886C	14284T	14766T	15061G	15301A	15326G
L3d3a1	16124C	16182M	16183M	16189C	16223T	16278T	16304C	16311C	16519Y	73G	152C	263G	315.1c	750G	921C	1438G	1719A	2706G	3498G	4688C	4769G	5147A	7028T	7424G	8251A	8618C	8701G	8860G	9540C	10398G	10873C	10899G	11404G	11719A	12705T	13105G	13886C	14284T	14766T	15061G	15208G	15301A	15326G
L3d3a1a	16124C	16182M	16183M	16189C	16223T	16278T	16304C	16311C	16519Y	73G	152C	263G	315.1c	750G	921C	1438G	1719A	2416C	2706G	3498G	4688C	4769G	5147A	7028T	7424G	8251A	8618C	8701G	8860G	9540C	10398G	10873C	10899G	11404G	11719A	12705T	13105G	13886C	14284T	14766T	15061G	15208G	15301A	15326G
L3d3a1b	16124C	16182M	16183M	16189C	16223T	16278T	16304C	16311C	16519Y	73G	152C	263G	315.1c	750G	921C	1438G	1719A	2706G	3498G	4688C	4769G	5147A	7028T	7424G	8251A	8618C	8701G	8860G	9540C	10398G	10873C	10899G	11404G	11719A	12705T	13068W	13105G	13886C	14284T	14766T	15061G	15208G	15301A	15326G	16000A
L3d3b	16124C	16182M	16183M	16223T	16519Y	73G	152C	263G	315.1c	750G	921C	1438G	1719A	2706G	4688C	4769G	5147A	7028T	7389C	7424G	8618C	8701G	8860G	9540C	10398G	10873C	11719A	12705T	13105G	13886C	14284T	14766T	15061G	15301A	15326G
L3d4	16124C	16182M	16183M	16223T	16519Y	73G	152C	189G	195C	263G	315.1c	750G	921C	1438G	2706G	4769G	5147A	7028T	7424G	8618C	8701G	8860G	9540C	10398G	10873C	11719A	12705T	13105G	13886C	14284T	14766T	15301A	15326G
L3d4a	16124C	16182M	16183M	16223T	16519Y	73G	152C	189G	195C	263G	315.1c	750G	921C	1393A	1438G	2706G	4769G	5147A	7028T	7424G	8618C	8701G	8860G	9540C	10398G	10873C	11719A	12280G	12705T	13105G	13886C	14284T	14766T	15301A	15326G
L3d5	16124C	16182M	16183M	16223T	16362C	16519Y	73G	152C	263G	315.1c	750G	921C	1438G	2706G	4769G	5147A	7028T	7424G	8618C	8701G	8860G	9540C	10398G	10873C	11719A	12705T	13105G	13886C	14284T	14766T	15301A	15326G	15799G
L3d5a	16124C	16182M	16183M	16223T	16362C	16519Y	73G	152C	263G	315.1c	750G	921C	1438G	2706G	4769G	5147A	7028T	7158G	7424G	8618C	8701G	8860G	9540C	10398G	10873C	11719A	12311C	12705T	13105G	13886C	14284T	14766T	15301A	15326G	15799G	15930A
L3d6	16124C	16182M	16183M	16223T	16519Y	73G	152C	263G	315.1c	750G	921C	1438G	2706G	4769G	5147A	5492C	7028T	7424G	8473C	8618C	8658T	8701G	8860G	9300A	9540C	10398G	10873C	11719A	12705T	13105G	13886C	14284T	14766T	15223T	15301A	15326G
L3e'i'k'x	16182M	16183M	16223T	16519Y	73G	150T	263G	315.1c	750G	1438G	2706G	4769G	7028T	8701G	8860G	9540C	10398G	10819G	10873C	11719A	12705T	14766T	15301A	15326G
L3e	16182M	16183M	16223T	16519Y	73G	150T	263G	315.1c	750G	1438G	2352C	2706G	4769G	7028T	8701G	8860G	9540C	10398G	10819G	10873C	11719A	12705T	14212C	14766T	15301A	15326G
L3e1	16182M	16183M	16223T	16327T	16519Y	73G	150T	189G	200G	263G	315.1c	750G	1438G	2352C	2706G	4769G	6221C	6587T	7028T	8701G	8860G	9540C	10398G	10819G	10873C	11719A	12705T	14152G	14212C	14766T	15301A	15326G	15670C	15942C
L3e1a	16182M	16183M	16185T	16223T	16327T	16519Y	73G	150T	189G	200G	263G	315.1c	750G	1438G	2352C	2706G	4769G	6221C	6587T	7028T	8701G	8860G	9540C	10398G	10819G	10873C	11719A	12705T	14152G	14212C	14766T	15301A	15326G	15670C	15942C
L3e1a1	16182M	16183M	16185T	16223T	16311C	16327T	16519Y	73G	150T	185A	189G	200G	263G	315.1c	750G	1438G	2352C	2706G	4769G	6221C	6587T	7028T	8650T	8701G	8860G	9540C	10398G	10819G	10873C	11719A	12705T	14152G	14212C	14766T	15301A	15326G	15670C	15942C
L3e1a1a	16182M	16183M	16185T	16223T	16311C	16327T	16519Y	73G	150T	185A	189G	200G	263G	315.1c	750G	1438G	2352C	2706G	3438A	4769G	6221C	6587T	7028T	8650T	8701G	8860G	9540C	10398G	10819G	10873C	11719A	12705T	14152G	14212C	14766T	15301A	15326G	15670C	15942C
L3e1a2	16182M	16183M	16185T	16209C	16223T	16327T	16519Y	73G	150T	152C	189G	195C	200G	207A	263G	315.1c	750G	1438G	2352C	2706G	4769G	5774A	6221C	6587T	7028T	8701G	8860G	9254G	9540C	10398G	10819G	10873C	11024T	11719A	12705T	14152G	14212C	14569A	14766T	15301A	15326G	15670C	15942C
L3e1a3	16182M	16183M	16185T	16223T	16327T	16519Y	73G	150T	189G	200G	263G	315.1c	750G	1438G	2352C	2706G	4769G	6221C	6587T	7028T	8701G	8860G	9540C	10819G	10873C	11719A	12705T	14152G	14212C	14766T	15301A	15326G	15670C	15942C
L3e1a3a	16182M	16183M	16185T	16223T	16327T	16519Y	73G	150T	189G	200G	263G	315.1c	750G	1438G	2352C	2706G	4769G	5255T	6221C	6587T	7028T	7337A	8701G	8860G	9540C	10819G	10873C	11719A	12705T	14152G	14212C	14766T	15301A	15326G	15670C	15942C
L3e1a3b	16093C	16182M	16183M	16185T	16223T	16327T	16519Y	73G	150T	189G	200G	263G	315.1c	750G	1438G	2352C	2706G	4769G	6221C	6587T	7028T	8701G	8860G	9540C	10172A	10819G	10873C	11719A	12438C	12705T	14152G	14212C	14766T	15301A	15326G	15670C	15942C
L3e1b	16182M	16183M	16223T	16325del	16327T	16519Y	73G	150T	189G	200G	263G	315.1c	750G	1438G	2352C	2706G	4769G	6221C	6587T	7028T	8701G	8860G	9540C	10398G	10819G	10873C	11719A	12705T	14152G	14212C	14766T	14926G	15301A	15326G	15670C	15942C
L3e1b1	16182M	16183M	16223T	16256T	16325del	16327T	16519Y	73G	150T	189G	200G	263G	315.1c	750G	1438G	2352C	2706G	4769G	6221C	6587T	7028T	8701G	8860G	9540C	10398G	10819G	10873C	11719A	12705T	14152G	14212C	14766T	14926G	15301A	15326G	15670C	15942C
L3e1b2	16182M	16183M	16223T	16239Y	16325del	16327Y	16519Y	73G	150T	185A	189G	263G	315.1c	750G	1438G	2352C	2706G	4769G	6221C	6587T	7028T	8577G	8701G	8860G	9540C	10398G	10819G	10873C	11719A	12192A	12705T	14152G	14212C	14766T	14926G	15301A	15326G	15670C	15942C
L3e1c	16182M	16183M	16223Y	16327T	16519Y	73G	150T	189G	200G	263G	315.1c	750G	1438G	2352C	2706G	3675G	4769G	5460A	6221C	6587T	7028T	8289.1C	8289.2C	8289.3C	8289.4C	8289.5C	8289.6T	8289.7C	8289.8T	8289.9A	8289.10C	8289.11C	8289.12C	8289.13C	8289.14C	8289.15T	8289.16C	8289.17T	8289.18A	8860G	9540C	10398G	10819G	10873C	11719A	12705T	14152G	14212C	14323A
L3e1d	16176T	16182M	16183M	16223T	16327T	16519Y	73G	150T	152C	189G	200G	263G	315.1c	750G	1438G	2352C	2706G	4769G	6221C	6587T	7028T	8701G	8860G	9540C	10398G	10819G	10873C	11719A	12705T	14152G	14212C	14766T	15301A	15326G	15670C	15942C
L3e1d1	16176T	16182M	16183M	16223T	16327T	16519Y	73G	150T	152C	189G	200G	263G	315.1c	750G	1438G	2352C	2706G	4769G	6221C	6587T	7028T	8701G	8703T	8860G	9300A	9540C	10398G	10819G	10873C	11719A	12705T	12738C	14152G	14212C	14766T	15301A	15326G	15670C	15942C
L3e1d1a	16176T	16182M	16183M	16223T	16327T	16519Y	73G	150T	152C	189G	200G	263G	315.1c	750G	1438G	2352C	2706G	4769G	6221C	6587T	7028T	8701G	8703T	8860G	9300A	9327G	9540C	10398G	10819G	10873C	11719A	12705T	12738C	14152G	14212C	14766T	15301A	15326G	15670C	15942C
L3e1e	16182M	16183M	16223T	16327T	16519Y	73G	150T	189G	200G	263G	315.1c	750G	1438G	2352C	2706G	4769G	6221C	6587T	7028T	8701G	8860G	9540C	10370C	10398G	10819G	10873C	11719A	12705T	14152G	14212C	14766T	15301A	15326G	15670C	15942C
L3e1e1	16182M	16183M	16223T	16327T	16519Y	73G	150T	189G	200G	263G	315.1c	750G	1438G	2352C	2706G	4769G	6221C	6587T	7028T	8701G	8860G	9540C	10370C	10398G	10819G	10873C	11719A	12705T	14152G	14212C	14571A	14766T	15301A	15326G	15670C	15942C
L3e1e2	16182M	16183M	16223T	16327T	16519Y	90A	97A	106del	107del	108del	109del	110del	111del	150T	189G	200G	263G	315.1c	750G	1438G	2352C	2706G	4562G	4769G	6221C	6587T	7028T	8701G	8860G	9098C	9540C	10370C	10398G	10819G	10873C	11719A	12705T	14152G	14212C	14766T	15301A	15326G	15670C	15942C
L3e1f	16182M	16183M	16223T	16327T	16519Y	73G	150T	189G	200G	263G	315.1c	750G	1438G	2352C	2706G	4769G	6221C	6587T	7028T	8281del	8282del	8283del	8284del	8285del	8286del	8287del	8288del	8289del	8701G	8860G	9540C	10398G	10819G	10873C	11719A	12705T	14152G	14212C	14766T	15301A	15326G	15670C	15942C
L3e1f1	16182M	16183M	16189C	16223T	16327T	16519Y	73G	150T	189G	200G	263G	315.1c	750G	1438G	2352C	2706G	4769G	6221C	6587T	7028T	8281del	8282del	8283del	8284del	8285del	8286del	8287del	8288del	8289del	8701G	8860G	9540C	10398G	10819G	10873C	11719A	12705T	14152G	14212C	14766T	15301A	15326G	15670C	15942C
L3e1f1a	16182M	16183M	16189C	16223T	16260T	16327T	16519Y	73G	150T	189G	200G	263G	315.1c	750G	1438G	2352C	2706G	4395G	4769G	6221C	6587T	7028T	8281del	8282del	8283del	8284del	8285del	8286del	8287del	8288del	8289del	8701G	8860G	9540C	10398G	10819G	10873C	11719A	12705T	14152G	14212C	14766T	15301A	15326G	15670C	15942C
L3e1f2	16182M	16183M	16223T	16327T	16519Y	73G	150T	189G	195C	200G	207A	263G	315.1c	750G	1438G	2352C	2706G	4219A	4769G	6221C	6587T	7028T	7805A	8281del	8282del	8283del	8284del	8285del	8286del	8287del	8288del	8289del	8701G	8860G	9540C	10398G	10819G	10873C	11719A	12705T	14152G	14212C	14766T	15301A	15326G	15670C	15942C
L3e1g	16172C	16182M	16183M	16223T	16327T	16399G	16519Y	73G	150T	189G	200G	263G	315.1c	750G	1438G	1442A	2352C	2706G	4769G	4844G	5498G	5618C	6221C	6587T	7028T	8093C	8701G	8860G	9540C	10398G	10490C	10819G	10873C	11318C	11719A	12215C	12705T	14152G	14212C	14766T	15301A	15326G	15670C	15942C
L3e2	16182M	16183M	16223T	16320T	16519Y	73G	150T	195C	263G	315.1c	750G	1438G	2352C	2706G	4769G	7028T	8701G	8860G	9540C	10398G	10819G	10873C	11719A	12705T	14212C	14766T	14905A	15301A	15326G
L3e2a	16182M	16183M	16223T	16320T	16519Y	73G	150T	195C	263G	315.1c	750G	1438G	2352C	2706G	4769G	4823C	7028T	8701G	8860G	9540C	10398G	10819G	10873C	11719A	12705T	13105G	14212C	14766T	14869A	14905A	15301A	15326G
L3e2a1	16182M	16183M	16223T	16320T	16519Y	73G	150T	195C	198T	263G	315.1c	750G	1438G	2352C	2706G	4769G	4823C	7028T	8701G	8860G	9540C	10398G	10819G	10873C	11719A	12705T	13105G	14212C	14766T	14869A	14905A	15301A	15326G
L3e2a1a	16182M	16183M	16223T	16320T	16519Y	73G	150T	195C	198T	263G	315.1c	750G	1438G	1737G	2352C	2706G	3852T	4769G	4823C	7028T	7196T	8701G	8860G	9540C	10398G	10819G	10873C	11719A	12705T	13105G	14212C	14766T	14869A	14905A	15301A	15326G	15924G
L3e2a1b	16182M	16183M	16223T	16320T	16519Y	73G	150T	195C	198T	263G	315.1c	750G	1438G	2352C	2706G	4769G	4823C	6413C	7028T	8701G	8860G	9540C	10398G	10819G	10873C	11719A	12705T	13105G	14212C	14766T	14869A	14905A	15301A	15326G
L3e2a1b1	16182M	16183M	16223T	16320T	16399G	16519Y	73G	150T	195C	198T	263G	315.1c	499R	750G	1438G	2352C	2706G	4769G	4823C	6413C	7028T	8701G	8860G	9540C	10398G	10819G	10873C	11719A	12705T	13105G	14212C	14766T	14869A	14905A	15301A	15326G
L3e2a1b2	16182M	16183M	16223T	16311C	16320T	16519Y	73G	150T	195C	198T	263G	315.1c	750G	1438G	2352C	2706G	4769G	4823C	6413C	7028T	8701G	8860G	9540C	10398G	10819G	10873C	11719A	12705T	13105G	14212C	14766T	14869A	14905A	15076G	15301A	15326G
L3e2a1b3	16182M	16183M	16223T	16320T	16519Y	73G	150T	195C	198T	263G	315.1c	750G	1438G	2352C	2706G	4769G	4823C	6413C	7028T	8701G	8860G	9540C	10398G	10819G	10873C	11719A	12705T	13105G	14212C	14750G	14766T	14869A	14905A	15301A	15326G
L3e2a2	16182M	16183M	16223T	16320T	16519Y	73G	150T	195C	263G	315.1c	750G	1438G	2352C	2706G	4769G	4823C	7028T	8701G	8860G	9540C	10335C	10398G	10819G	10873C	11719A	12705T	13105G	14212C	14766T	14869A	14905A	15301A	15326G
L3e2a3	16182M	16183M	16223T	16320T	16519Y	73G	150T	195C	263G	315.1c	750G	1438G	2352C	2706G	4769G	4823C	5102G	7028T	8701G	8860G	9540C	10398G	10819G	10873C	11719A	12414C	12705T	13105G	14212C	14766T	14869A	14905A	15301A	15326G
L3e2b	16172C	16182M	16183M	16189C	16223T	16320T	16519Y	73G	150T	195C	263G	315.1c	750G	1438G	2352C	2706G	4769G	7028T	8701G	8860G	9540C	10398G	10819G	10873C	11719A	12705T	14212C	14766T	14905A	15301A	15326G
L3e2b1	16172C	16182M	16183M	16189C	16223T	16320T	16519Y	73G	150T	195C	263G	315.1c	750G	1438G	2352C	2706G	4769G	7028T	8701G	8860G	9377G	9540C	10398G	10819G	10873C	11719A	12705T	14212C	14766T	14905A	15301A	15326G
L3e2b1a	16172C	16182M	16183M	16189C	16223T	16320T	16519Y	73G	150T	195C	263G	315.1c	750G	1438G	2352C	2483C	2706G	4769G	7028T	8701G	8860G	9377G	9540C	10398G	10819G	10873C	11719A	12705T	14212C	14766T	14905A	15301A	15326G
L3e2b1a1	16172C	16182M	16183M	16189C	16223T	16320T	16519Y	73G	150T	195C	263G	315.1c	750G	1438G	2352C	2483C	2706G	4769G	5580C	7028T	8701G	8860G	9377G	9540C	10398G	10819G	10873C	11719A	12705T	14212C	14766T	14905A	15301A	15326G
L3e2b1a2	16172C	16182M	16183M	16189C	16223T	16320T	16519Y	73G	150T	195C	263G	282Y	315.1c	750G	1438G	2352C	2483C	2706G	3277A	4769G	7028T	8701G	8860G	9377G	9540C	10398G	10819G	10873C	11719A	12406A	12705T	14212C	14766T	14905A	15301A	15326G
L3e2b2	16172C	16182M	16183M	16189C	16223T	16320T	16519Y	73G	150T	195C	263G	315.1c	750G	1438G	2352C	2706G	4769G	7028T	8701G	8860G	9540C	10398G	10819G	10873C	11377A	11719A	12705T	14212C	14766T	14905A	15301A	15326G
L3e2b+152	16172C	16182M	16183M	16189C	16223T	16320T	16519Y	73G	150T	152C	195C	263G	315.1c	750G	1438G	2352C	2706G	4769G	7028T	8701G	8860G	9540C	10398G	10819G	10873C	11719A	12705T	14212C	14766T	14905A	15301A	15326G
L3e2b3	16172C	16182M	16183M	16189C	16223T	16320T	16519Y	73G	150T	152C	195C	263G	315.1c	750G	1438G	2352C	2706G	4769G	6932G	7028T	8701G	8860G	9540C	10398G	10819G	10873C	11719A	12705T	14212C	14766T	14905A	15301A	15326G
L3e2b4	16172C	16182M	16183M	16189C	16223T	16320T	16519Y	73G	150T	152C	195C	263G	315.1c	750G	1438G	2352C	2706G	4769G	7028T	8701G	8860G	9540C	10398G	10819G	10861C	10873C	11719A	12705T	14212C	14766T	14905A	15301A	15326G
L3e2b5	16172C	16182M	16183M	16189C	16223T	16320T	16519Y	73G	150T	152C	195C	263G	315.1c	750G	1438G	2352C	2706G	4769G	6261A	7028T	8701G	8860G	9540C	10398G	10819G	10873C	11719A	12705T	14212C	14766T	14905A	15301A	15326G
L3e2b6	16172C	16182M	16183M	16189C	16223T	16320T	16519Y	73G	146C	150T	152C	195C	263G	315.1c	750G	1438G	2352C	2706G	4769G	7028T	7370T	8701G	8860G	9540C	10398G	10819G	10873C	11719A	12705T	14212C	14766T	14905A	15301A	15326G
L3e2b7	16172C	16182M	16183M	16189C	16223T	16320T	16519Y	73G	150T	195C	263G	315.1c	750G	1438G	1927A	2352C	2706G	4769G	7028T	8701G	8860G	9540C	10398G	10819G	10873C	11719A	12705T	14212C	14766T	14905A	15301A	15326G
L3e2b8	16172C	16182M	16183M	16189C	16223T	16320T	16519Y	73G	150T	195C	263G	315.1c	750G	1438G	2352C	2706G	4769G	7028T	8701G	8860G	9196A	9540C	10398G	10819G	10873C	11719A	12705T	14212C	14766T	14905A	15301A	15326G
L3e3'4'5	16182M	16183M	16223T	16519Y	73G	150T	263G	315.1c	1438G	2352C	2706G	4769G	7028T	8701G	8860G	9540C	10398G	10819G	10873C	11719A	12705T	14212C	14766T	15301A	15326G
L3e3'4	16182M	16183M	16223T	16519Y	73G	150T	263G	315.1c	1438G	2352C	2706G	4769G	5262A	7028T	8701G	8860G	9540C	10398G	10819G	10873C	11719A	12705T	14212C	14766T	15301A	15326G
L3e3	16182M	16183M	16223T	16265T	16519Y	73G	150T	195C	263G	315.1c	1438G	2000T	2352C	2706G	4769G	5262A	6524C	7028T	8701G	8860G	9540C	9554A	10398G	10667C	10816G	10819G	10873C	11719A	12705T	13101C	14212C	14766T	15301A	15326G
L3e3a	16182M	16183M	16223T	16265T	16519Y	73G	150T	195C	263G	315.1c	573.1C	1438G	2000T	2352C	2706G	4769G	5262A	6524C	7028T	8701G	8860G	9540C	9554A	10286G	10398G	10667C	10816G	10819G	10873C	11719A	12397G	12705T	13101C	14212C	14766T	15301A	15326G
L3e3b	16182M	16183M	16223T	16265T	16519Y	73G	150T	195C	263G	315.1c	1438G	2000T	2352C	2706G	4655A	4769G	5262A	6524C	7028T	8701G	8860G	9540C	9554A	10398G	10667C	10816G	10819G	10873C	11719A	12248G	12705T	13101C	13197T	13651G	14212C	14766T	15301A	15326G	15812A
L3e3b1	16182M	16183M	16223T	16265T	16519Y	73G	150T	195C	263G	315.1c	1438G	2000T	2352C	2706G	4655A	4769G	5262A	6261A	6524C	7028T	8701G	8860G	9540C	9554A	10398G	10667C	10816G	10819G	10873C	11719A	12248G	12705T	13101C	13197T	13651G	14212C	14766T	15301A	15326G	15812A
L3e3b2	16182M	16183M	16223T	16265T	16519Y	16527T	73G	150T	195C	263G	315.1c	1438G	2000T	2352C	2706G	4655A	4769G	5262A	6524C	7028T	8701G	8860G	9540C	9554A	10398G	10667C	10816G	10819G	10873C	11719A	12248G	12705T	13101C	13197T	13651G	14212C	14766T	15301A	15326G	15812A
L3e3b3	16182M	16183M	16223T	16265T	16465T	16519Y	73G	150T	195Y	263G	315.1c	1438G	2000T	2352C	2706G	4655A	4769G	5262A	6524C	7028T	8701G	8860G	9540C	9554A	10398G	10667C	10816G	10819G	10873C	11719A	12248G	12705T	13101C	13197T	13651G	14212C	14766T	15301A	15326G	15812A
L3e4	16051G	16182M	16183M	16223T	16519Y	73G	150T	263G	315.1c	1438G	2352C	2706G	3915A	4769G	5262A	5584G	7028T	8701G	8860G	9540C	10398G	10819G	10873C	11257T	11719A	12705T	13749T	14212C	14766T	15301A	15326G
L3e4a	16051G	16182M	16183M	16223T	16264T	16519Y	73G	150T	263G	315.1c	1438G	2352C	2706G	3915A	4769G	5262A	5584G	7028T	8701G	8860G	9540C	10398G	10819G	10873C	11257T	11719A	12705T	13749T	14212C	14766T	15301A	15326G
L3e4a1	16051G	16182M	16183M	16223T	16264T	16519Y	73G	150T	263G	315.1c	1438G	2352C	2706G	3915A	4769G	5262A	5584G	7028T	8701G	8860G	9490T	9540C	10398G	10819G	10873C	11257T	11719A	12705T	13749T	14212C	14766T	15301A	15326G
L3e5	16041G	16182M	16183M	16223T	16519Y	73G	150T	263G	315.1c	398C	1438G	2352C	2706G	4769G	7028T	8392A	8701G	8860G	9540C	10398G	10819G	10873C	11719A	12705T	14212C	14766T	15301A	15326G
L3e5a	16041G	16182M	16183M	16223T	16519Y	73G	150T	263G	315.1c	398C	1438G	2352C	2706G	4769G	7028T	8392A	8701G	8860G	9540C	10398G	10819G	10873C	11719A	12705T	13317A	14212C	14766T	15301A	15326G
L3e5a1	16041G	16182M	16183M	16223T	16519Y	73G	150T	263G	315.1c	398C	1438G	2352C	2706G	2833G	4769G	7028T	8392A	8701G	8860G	9540C	10398G	10819G	10873C	11719A	12705T	13317A	14212C	14766T	15301A	15326G
L3e5a1a	16041G	16182M	16183M	16223T	16519Y	73G	150T	263G	315.1c	398C	431A	1438G	2352C	2706G	2833G	4769G	7028T	8392A	8701G	8860G	9540C	10398G	10819G	10873C	11719A	12705T	13317A	14212C	14766T	15301A	15326G
L3e5b	16041G	16182M	16183M	16223T	16519Y	73G	150T	263G	315.1c	398C	1438G	2352C	2706G	4769G	5483C	7028T	8392A	8701G	8860G	9540C	10398G	10819G	10873C	11719A	12705T	14212C	14766T	15301A	15326G
L3e5+195	16041G	16182M	16183M	16223T	16519Y	73G	150T	195C	263G	315.1c	398C	1438G	2352C	2706G	4769G	7028T	8392A	8701G	8860G	9540C	10398G	10819G	10873C	11719A	12705T	14212C	14766T	15301A	15326G
L3e5c	16041G	16182M	16183M	16223T	16519Y	73G	150T	195C	263G	315.1c	398C	1438G	2352C	2706G	4769G	7028T	8392A	8701G	8860G	9540C	10398G	10819G	10873C	11548G	11719A	12705T	14212C	14766T	15301A	15326G
L3e5d	16041G	16182M	16183M	16223T	16519Y	73G	150T	263G	315.1c	398C	1438G	2352C	2706G	4769G	7028T	8392A	8701G	8860G	8869G	9540C	10398G	10819G	10873C	11719A	12591T	12705T	14212C	14766T	15301A	15326G
L3e5e	16037G	16041G	16182M	16183M	16223T	16519Y	73G	150T	263G	315.1c	398C	1438G	2352C	2706G	4769G	7028T	8392A	8701G	8860G	9540C	10398G	10819G	10873C	11719A	12705T	14212C	14766T	15301A	15326G	15367T
L3e5f	16041G	16182M	16183M	16223T	16343G	16519Y	73G	150T	263G	315.1c	398C	1438G	2352C	2706G	4769G	7028T	8392A	8701G	8860G	9540C	10398G	10819G	10873C	11719A	12173C	12705T	14212C	14766T	15301A	15326G	15734A
L3i	16182M	16183M	16223T	16519Y	73G	150T	263G	315.1c	750G	1438G	2706G	4769G	7028T	7645C	8701G	8860G	9540C	10398G	10819G	10873C	11719A	12705T	14766T	15301A	15326G
L3i1	16153A	16182M	16183M	16223T	16519Y	73G	150T	263G	315.1c	750G	1438G	2706G	4769G	7028T	7645C	8701G	8860G	9540C	10398G	10679G	10819G	10873C	11260C	11719A	12705T	13800A	14766T	15301A	15326G
L3i1a	16129R	16153A	16182M	16183M	16223Y	16519Y	73G	150T	263G	315.1c	750G	1438G	2706G	4769G	7028T	7645C	8701G	8860G	9540C	10398G	10679G	10819G	10873C	11260C	11719A	12705T	13800A	14766T	15301A	15326G	15758G
L3i1b	16153A	16182M	16183M	16223T	16519Y	73G	150T	263G	315.1c	750G	1438G	2158C	2706G	4769G	7028T	7645C	8701G	8860G	9540C	10398G	10679G	10819G	10873C	11260C	11719A	12705T	13687T	13800A	14766T	15301A	15326G
L3i2	16182M	16183M	16223T	16260T	16311C	16519Y	73G	150T	152C	189G	263G	315.1c	750G	1438G	2706G	4769G	5441G	7028T	7645C	8222C	8701G	8860G	9540C	10398G	10819G	10873C	11719A	12705T	14766T	14818G	15301A	15326G	15388C
L3k	16182M	16183M	16223T	16519Y	73G	150T	152C	235G	263G	315.1c	494T	750G	1438G	2706G	3918A	4769G	6620G	7028T	8649G	8701G	8860G	9467C	9540C	10398G	10819G	10873C	11719A	12705T	13135A	13992T	14766T	15301A	15314A	15326G
L3k1	16182M	16183M	16223T	16355T	16519Y	73G	150T	152C	235G	263G	315.1c	494T	735G	750G	1438G	2706G	3918A	4313C	4769G	6620G	7028T	8649G	8701G	8860G	9007T	9329A	9467C	9540C	10398G	10819G	10873C	11719A	12705T	13135A	13542G	13862G	13992T	14766T	15301A	15314A	15326G
L3x	16169T	16182M	16183M	16223T	16519Y	73G	150T	263G	315.1c	750G	1438G	2706G	3483A	4769G	5899.1C	6401G	7028T	8311C	8701G	8817G	8860G	9540C	10398G	10819G	10873C	11719A	12705T	13708A	14766T	15301A	15326G
L3x1	16169T	16182M	16183M	16223T	16278T	16519Y	73G	150T	204C	263G	315.1c	750G	1438G	2706G	3483A	4769G	5899.1C	6401G	7028T	8311C	8701G	8817G	8860G	9540C	10398G	10819G	10873C	11719A	12705T	13708A	14766T	15172A	15301A	15326G
L3x1a	16169T	16182M	16183M	16223T	16278T	16519Y	73G	150T	204C	263G	315.1c	750G	1438G	2706G	3483A	4769G	5460A	5899.1C	6401G	7028T	8311C	8701G	8817G	8860G	9540C	10398G	10819G	10873C	11719A	12705T	13708A	14766T	15172A	15301A	15326G
L3x1a1	16169T	16182M	16183M	16223T	16278T	16519Y	73G	150T	189G	199C	204C	263G	315.1c	750G	1438G	2706G	3483A	4769G	5460A	6401G	7028T	8311C	8701G	8817G	8860G	9540C	10398G	10819G	10873C	11719A	12705T	13708A	14766T	15172A	15301A	15326G
L3x1a2	16169T	16182M	16183M	16223T	16278T	16519Y	73G	150T	204C	263G	315.1c	750G	1438G	2706G	3483A	4769G	5460A	5899.1C	6401G	7028T	8311C	8701G	8817G	8860G	9540C	10398G	10819G	10873C	11719A	12705T	13392C	13708A	14766T	15172A	15301A	15326G
L3x1+16311	16169T	16182M	16183M	16223T	16278T	16311C	16519Y	73G	150T	204C	263G	315.1c	750G	1438G	2706G	3483A	4769G	5899.1C	6401G	7028T	8311C	8701G	8817G	8860G	9540C	10398G	10819G	10873C	11719A	12705T	13708A	14766T	15172A	15301A	15326G
L3x1b	16169T	16182M	16183M	16223T	16256T	16278T	16311C	16519Y	73G	150T	204C	263G	315.1c	750G	1438G	2706G	3483A	4769G	5899.1C	6401G	7028T	8311C	8701G	8817G	8860G	9540C	10398G	10819G	10873C	11719A	12705T	13708A	14766T	15172A	15301A	15326G
L3x2	16169T	16182M	16183M	16193T	16195C	16223T	16519Y	73G	150T	200R	249del	263G	315.1c	494T	750G	1438G	2706G	3483A	4769G	5899.1C	6401G	7028T	8311C	8701G	8817G	8860G	9540C	9941G	10398G	10819G	10873C	11719A	12705T	13708A	14766T	15301A	15326G
L3x2a	16169T	16182M	16183M	16193T	16195C	16519Y	73G	150T	200R	249del	263G	315.1c	494T	750G	1438G	2706G	3435T	3483A	4769G	5899.1C	6401G	7028T	8311C	8701G	8817G	8860G	9540C	9941G	10398G	10819G	10873C	11719A	12705T	13708A	14766T	15301A	15326G
L3x2a1	16086C	16169T	16182M	16183M	16193T	16195C	16519Y	73G	150T	200R	249del	263G	315.1c	368.1A	368.2G	368.3A	368.4A	494T	750G	1438G	2706G	3435T	3483A	4769G	5899.1C	6392C	6401G	7028T	7129G	8311C	8701G	8817G	8860G	9540C	9941G	10398G	10819G	10873C	11719A	12705T	13708A	14766T	15301A	15326G
L3x2a1a	16086C	16169T	16182M	16183M	16193T	16195C	16519Y	73G	150T	200R	249del	263G	315.1c	368.1A	368.2G	368.3A	368.4A	494T	750G	1438G	2706G	3435T	3483A	4769G	5899.1C	6392C	6401G	7028T	7129G	8311C	8701G	8817G	8860G	9180G	9540C	9941G	10398G	10819G	10873C	11719A	12705T	13681G	13708A	13722G	14766T	15301A	15326G
L3x2b	16169T	16182M	16183M	16193T	16195C	16223T	16243C	16519Y	73G	150T	200R	249del	263G	315.1c	494T	650C	750G	1438G	2706G	3483A	4769G	5899.1C	6401G	7028T	8311C	8701G	8817G	8860G	9254G	9540C	9941G	10398G	10819G	10873C	11719A	12705T	13708A	14766T	15301A	15326G	15758G	15928A
L3h	16182M	16183M	16223T	16519Y	73G	263G	315.1c	750G	1438G	2706G	4769G	7028T	7861C	8701G	8860G	9540C	9575A	10398G	10873C	11719A	12705T	14766T	15301A	15326G
L3h1	16182M	16183M	16223T	16311C	16519Y	73G	263G	315.1c	750G	1438G	1719A	2706G	4388G	4769G	5300T	7028T	7861C	8701G	8860G	9509C	9540C	9575A	10398G	10873C	11590G	11719A	12705T	14766T	15301A	15326G
L3h1a	16182M	16183M	16223T	16311C	16519Y	73G	263G	315.1c	750G	1438G	1719A	2706G	4388G	4769G	5300T	5492C	7028T	7861C	8701G	8860G	9509C	9540C	9575A	10398G	10873C	11590G	11719A	12705T	14766T	15301A	15326G
L3h1a1	16182M	16183M	16192T	16223Y	16298C	16311C	16519Y	73G	263G	315.1c	750G	1438G	1719A	2706G	4388G	4769G	5300T	5492C	7028T	7861C	8047C	8485A	8701G	8860G	9509C	9540C	9575A	10398G	10873C	11590G	11719A	12432T	12705T	13708A	13926C	14110C	14766T	15301A	15326G
L3h1a2	16182M	16183M	16223T	16311C	16519Y	73G	263G	315.1c	750G	1438G	1719A	2706G	4388G	4769G	5300T	5492C	7028T	7861C	8701G	8781A	8860G	9509C	9540C	9575A	10398G	10873C	11590G	11719A	12705T	14766T	15301A	15326G
L3h1a2a	16182M	16183M	16223T	16311C	16399G	16519Y	73G	146C	263G	315.1c	750G	1438G	1719A	2706G	4388G	4688C	4742C	4769G	5300T	5492C	7028T	7861C	8701G	8781A	8860G	8943T	9509C	9540C	9575A	10398G	10873C	11590G	11719A	12175C	12519C	12705T	14587G	14766T	15301A	15326G	15646T
L3h1a2a1	16182M	16183M	16192Y	16223T	16311C	16399G	16519Y	73G	146C	263G	315.1c	750G	1438G	1719A	2706G	4388G	4688C	4742C	4769G	5300T	5492C	7028T	7861C	8701G	8781A	8860G	8943T	9509C	9540C	9575A	10398G	10873C	11590G	11719A	12175C	12236A	12519C	12705T	14587G	14766T	14862T	15301A	15326G	15646T
L3h1a2b	16182M	16183M	16223T	16270T	16311C	16519Y	73G	263G	315.1c	750G	1438G	1719A	2706G	4388G	4769G	5300T	5492C	7028T	7861C	8701G	8781A	8860G	9509C	9540C	9575A	10398G	10873C	11590G	11719A	12705T	14766T	15301A	15326G
L3h1b	16182M	16183M	16223T	16256A	16311C	16519Y	73G	189C	195C	263G	315.1c	750G	1438G	1719A	2706G	4388G	4769G	5300T	7028T	7861C	8701G	8860G	9509C	9540C	9575A	10044G	10398G	10873C	11590G	11719A	12705T	14410A	14766T	15301A	15326G
L3h1b1	16182M	16183M	16223T	16256A	16284G	16311C	16519Y	73G	189C	195C	263G	315.1c	750G	1438G	1719A	2706G	4388G	4769G	5300T	7028T	7861C	8701G	8860G	9509C	9540C	9575A	10044G	10398G	10873C	11590G	11719A	12705T	14410A	14766T	15301A	15326G
L3h1b1a	16179T	16182M	16183M	16223T	16256A	16284G	16311C	16519Y	73G	189C	195C	263G	315.1c	750G	1438G	1719A	2706G	3777C	4388G	4769G	5300T	7028T	7861C	8701G	8860G	9509C	9540C	9575A	10044G	10398G	10873C	11590G	11719A	12705T	14410A	14766T	15301A	15326G
L3h1b2	16129A	16182M	16183M	16223T	16256A	16311C	16362C	16519Y	73G	151T	152C	189C	195C	263G	294C	315.1c	606G	750G	990C	1438G	1719A	2706G	4388G	4769G	5300T	7028T	7861C	8701G	8842G	8860G	9509C	9540C	9575A	9758C	10044G	10398G	10873C	11590G	11719A	12705T	12882T	13437C	14410A	14766T	15301A	15326G
L3h2	16111T	16182M	16183M	16184T	16223T	16304C	16519Y	73G	150T	195C	263G	315.1c	318C	750G	1438G	2706G	3879G	4769G	5460A	5813G	5930C	7028T	7805R	7861C	8020A	8701G	8860G	9098C	9380A	9540C	9575A	9965C	10398G	10873C	11440A	11719A	12469G	12705T	13080T	13753Y	13755T	14766T	15301A	15326G
M	16182M	16183M	16223T	16519Y	73G	263G	315.1c	489C	750G	1438G	2706G	4769G	7028T	8701G	8860G	9540C	10398G	10400T	10873C	11719A	12705T	14766T	14783C	15043A	15301A	15326G
M1'20'51	16182M	16183M	16223T	16519Y	73G	263G	315.1c	489C	750G	1438G	2706G	4769G	7028T	8701G	8860G	9540C	10398G	10400T	10873C	11719A	12705T	14110C	14766T	14783C	15043A	15301A	15326G
M1	16129A	16182M	16183M	16189C	16223T	16249C	16311C	16519Y	73G	195C	263G	315.1c	489C	750G	1438G	2706G	4769G	6446A	6680C	7028T	8701G	8860G	9540C	10398G	10400T	10873C	11719A	12403T	12705T	12950C	14110C	14766T	14783C	15043A	15301A	15326G
M1a	16129A	16182M	16183M	16189C	16223T	16249C	16311C	16519Y	73G	195C	263G	315.1c	489C	750G	813G	1438G	2706G	4769G	6446A	6671C	6680C	7028T	8701G	8860G	9540C	10398G	10400T	10873C	11719A	12403T	12705T	12950C	14110C	14766T	14783C	15043A	15301A	15326G
M1a1	16129A	16182M	16183M	16189C	16223T	16249C	16311C	16359C	16519Y	73G	195C	263G	315.1c	489C	750G	813G	1438G	2706G	3705A	4769G	6446A	6671C	6680C	7028T	8701G	8860G	9540C	10398G	10400T	10873C	11719A	12346T	12403T	12705T	12950C	14110C	14766T	14783C	15043A	15301A	15326G
M1a1a	16129A	16182M	16183M	16189C	16223T	16249C	16311C	16359C	16519Y	73G	195C	263G	315.1c	489C	750G	813G	1438G	2706G	3705A	4769G	6446A	6671C	6680C	7028T	8701G	8860G	9540C	10398G	10400T	10873C	11719A	12346T	12403T	12705T	12950C	14110C	14182C	14766T	14783C	15043A	15301A	15326G
M1a1a1	16129A	16182M	16183M	16189C	16223T	16311C	16359C	16519Y	73G	195C	263G	315.1c	489C	750G	813G	1438G	2706G	3705A	4011T	4769G	6446A	6671C	6680C	7028T	8521G	8701G	8860G	9540C	10398G	10400T	10873C	11044T	11719A	12346T	12403T	12705T	12950C	14110C	14182C	14766T	14783C	15043A	15301A	15326G
M1a1b	16129A	16182M	16183M	16189C	16223T	16249C	16311C	16359C	16519Y	73G	195C	263G	315.1c	489C	750G	813G	930A	1438G	2706G	3705A	4769G	6446A	6671C	6680C	7028T	7853A	8701G	8860G	9540C	10398G	10400T	10873C	11719A	12346T	12403T	12705T	12950C	14110C	14766T	14783C	15043A	15301A	15326G
M1a1b1	16129A	16182M	16183M	16189C	16223T	16249C	16311C	16359C	16519Y	73G	195C	263G	315.1c	489C	750G	813G	930A	1438G	2706G	3705A	4769G	6446A	6671C	6680C	7028T	7853A	8701G	8860G	9540C	10398G	10400T	10873C	11719A	12346T	12403T	12705T	12950C	14110C	14766T	14769G	14783C	15043A	15301A	15326G
M1a1b1a	16129A	16182M	16183M	16189C	16223T	16249C	16311C	16359C	16519Y	73G	195C	263G	315.1c	489C	750G	813G	930A	1438G	2706G	3705A	4769G	5319G	6446A	6671C	6680C	7028T	7853A	8701G	8860G	9540C	10398G	10400T	10873C	11719A	12346T	12403T	12705T	12950C	14110C	14766T	14769G	14783C	15043A	15301A	15326G
M1a1b1b	16129A	16182M	16183M	16189C	16223T	16249C	16311C	16359C	16519Y	73G	195C	263G	315.1c	489C	750G	813G	930A	1438G	2706G	3705A	4769G	6446A	6671C	6680C	7028T	7853A	8701G	8860G	9540C	10398G	10400T	10873C	11719A	12346T	12403T	12705T	12950C	13152G	14110C	14766T	14769G	14783C	15043A	15301A	15326G
M1a1b1b1	16129A	16182M	16183M	16189C	16223T	16249C	16311C	16359C	16519Y	73G	195C	263G	315.1c	489C	750G	813G	930A	1438G	2706G	3705A	4769G	6446A	6671C	6680C	7028T	7853A	8701G	8860G	9053A	9540C	10398G	10400T	10873C	11719A	12346T	12403T	12705T	12950C	13152G	14110C	14766T	14769G	14783C	15043A	15301A	15326G
M1a1b1c	16129A	16182M	16183M	16189C	16223T	16249C	16289G	16311C	16359C	16519Y	73G	195C	263G	315.1c	375G	489C	750G	813G	930A	1438G	2706G	3705A	4769G	6446A	6671C	6680C	7028T	7853A	8701G	8860G	9540C	10398G	10400T	10873C	11719A	12346T	12403T	12705T	12950C	14110C	14766T	14769G	14783C	15043A	15301A	15326G
M1a1b2	16129A	16182M	16183M	16189C	16223T	16249C	16311C	16359C	16519Y	73G	195C	263G	315.1c	489C	750G	813G	930A	1438G	1820G	2706G	3705A	4769G	6446A	6671C	6680C	7028T	7853A	8701G	8860G	9540C	10398G	10400T	10873C	11719A	12346T	12403T	12705T	12950C	14110C	14766T	14783C	15043A	15301A	15326G
M1a1+16093	16093C	16129A	16182M	16183M	16189C	16223T	16249C	16311C	16359C	16519Y	73G	195C	263G	315.1c	489C	750G	813G	1438G	2706G	3705A	4769G	6446A	6671C	6680C	7028T	8701G	8860G	9540C	10398G	10400T	10873C	11719A	12346T	12403T	12705T	12950C	14110C	14766T	14783C	15043A	15301A	15326G
M1a1c	16093C	16129A	16182M	16183M	16189C	16223T	16249C	16311C	16359C	16519Y	73G	195C	263G	315.1c	489C	750G	813G	1438G	1719A	2706G	3705A	4769G	6446A	6671C	6680C	6962A	7028T	8701G	8860G	9540C	9966A	10398G	10400T	10873C	11719A	12346T	12373G	12403T	12705T	12950C	13542C	14110C	14766T	14783C	15043A	15301A	15326G
M1a1d	16093C	16129A	16182M	16183M	16189C	16223T	16249C	16311C	16359C	16519Y	73G	150T	195C	198Y	263G	315.1c	489C	750G	813G	1438G	2706G	3705A	4769G	6446A	6671C	6680C	7028T	8270T	8281del	8282del	8283del	8284del	8285del	8286del	8287del	8288del	8289del	8701G	8860G	9540C	10398G	10400T	10873C	11719A	12346T	12403T	12705T	12950C	14110C
M1a1e	16129A	16182M	16183M	16189C	16223T	16249C	16311C	16359C	16519Y	73G	195C	263G	315.1c	489C	750G	813G	1438G	2706G	3705A	3906A	4769G	6446A	6671C	6680C	7028T	8701G	8860G	9540C	10398G	10400T	10873C	11719A	12346T	12403T	12705T	12950C	14110C	14766T	14783C	15043A	15301A	15326G
M1a1e1	16129A	16182M	16183M	16189C	16223T	16249C	16311C	16359C	16519Y	73G	195C	263G	315.1c	489C	750G	813G	1438G	2706G	3705A	3906A	4769G	5788Y	6446A	6671C	6680C	7028T	8701G	8860G	9540C	9629G	10398G	10400T	10873C	11719A	12346T	12403T	12705T	12950C	14110C	14766T	14783C	15043A	15296R	15301A	15326G
M1a1e2	16129A	16182M	16183M	16189C	16223T	16249C	16311C	16359C	16519Y	73G	195C	263G	315.1c	489C	750G	813G	1438G	2706G	3705A	3906A	4769G	6446A	6671C	6680C	7028T	8701G	8860G	9540C	10398G	10400T	10873C	11719A	11914A	12346T	12403T	12705T	12950C	14110C	14766T	14783C	15043A	15301A	15326G
M1a1f	16129A	16182M	16183M	16189C	16223T	16249C	16311C	16359C	16519Y	73G	195C	263G	315.1c	489C	750G	813G	1438G	2706G	3705A	4769G	6378C	6446A	6671C	6680C	7028T	8701G	8860G	9540C	10398G	10400T	10873C	11719A	12346T	12403T	12705T	12950C	14110C	14766T	14783C	15043A	15301A	15326G
M1a1g	16129A	16182M	16183M	16189C	16223T	16249C	16261T	16311C	16359C	16519Y	73G	195C	263G	315.1c	489C	750G	813G	1438G	2706G	3705A	4769G	6446A	6671C	6680C	7028T	8701G	8860G	9540C	10398G	10400T	10873C	11719A	12346T	12403T	12705T	12873C	12950C	14110C	14766T	14783C	14793G	15043A	15287C	15301A	15326G
M1a1h	16129A	16182M	16183M	16189C	16223T	16249C	16278T	16311C	16359C	16519Y	73G	195C	263G	315.1c	489C	750G	813G	1438G	2706G	3705A	4769G	6446A	6671C	6680C	7028T	8701G	8860G	9540C	10398G	10400T	10873C	11719A	12346T	12403T	12705T	12950C	14110C	14766T	14783C	15043A	15301A	15326G	15514C
M1a1i	16129A	16182M	16183M	16189C	16223T	16249C	16311C	16359C	16519Y	16527T	73G	195C	204C	315.1c	489C	750G	813G	1438G	2706G	3705A	4769G	6446A	6671C	6680C	7028T	8701G	8860G	9540C	9845C	10398G	10400T	10873C	11719A	12346T	12403T	12705T	12950C	14110C	14766T	14783C	15043A	15301A	15326G
M1a2	16129A	16182M	16183M	16189C	16223T	16249C	16311C	16519Y	73G	195C	263G	315.1c	489C	750G	813G	1438G	2706G	4769G	6446A	6671C	6680C	7028T	8701G	8860G	9540C	10398G	10400T	10873C	11719A	12403T	12705T	12950C	14110C	14766T	14783C	15043A	15301A	15326G	15884A
M1a2a	16129A	16182M	16183M	16189C	16223T	16249C	16311C	16519Y	73G	152C	195C	263G	315.1c	489C	513R	750G	813G	1438G	2706G	4769G	6446A	6671C	6680C	7028T	8701G	8860G	9540C	10398G	10400T	10873C	11719A	12403T	12705T	12950C	14110C	14766T	14783C	15043A	15172A	15301A	15326G	15884A
M1a2b	16129A	16182M	16183M	16189C	16223T	16249C	16260T	16311C	16320T	16519Y	73G	195C	263G	315.1c	489C	593C	750G	813G	1438G	2706G	4769G	6446A	6671C	6680C	7028T	8701G	8860G	9540C	10398G	10400T	10873C	11719A	12403T	12705T	12950C	14110C	14766T	14783C	15043A	15301A	15326G	15884A
M1a3	16129A	16182M	16183M	16189C	16249C	16311C	16519Y	73G	195C	263G	315.1c	489C	750G	813G	1438G	2706G	4769G	6446A	6671C	6680C	7028T	8701G	8860G	9540C	10398G	10400T	10873C	11719A	12403T	12705T	12950C	13637G	14110C	14766T	14783C	15043A	15301A	15326G
M1a3a	16129A	16182M	16183M	16189C	16249C	16311C	16519Y	73G	195C	263G	315.1c	489C	750G	813G	1438G	2706G	4769G	6446A	6473T	6671C	6680C	7028T	8701G	8860G	9540C	10398G	10400T	10873C	11719A	12403T	12705T	12950C	13637G	14110C	14766T	14783C	15043A	15301A	15326G
M1a3b	16129A	16182M	16183M	16189C	16249C	16311C	16519Y	73G	195C	263G	315.1c	489C	750G	813G	1438G	2706G	4769G	6446A	6671C	6680C	7028T	8701G	8860G	9540C	10398G	10400T	10873C	11719A	12403T	12414C	12705T	12950C	13637G	14110C	14766T	14783C	15043A	15301A	15326G
M1a3b1	16182M	16183M	16189C	16249C	16311C	16519Y	73G	195C	263G	315.1c	489C	750G	813G	1438G	1503A	2706G	4769G	6253C	6446A	6671C	6680C	7028T	8701G	8860G	9540C	10398G	10400T	10873C	11719A	12403T	12414C	12705T	12950C	13637G	14110C	14766T	14783C	15043A	15301A	15326G
M1a3b2	16129A	16182M	16183M	16189C	16249C	16311C	16519Y	73G	195C	263G	315.1c	489C	750G	813G	1438G	2706G	4769G	6446A	6671C	6680C	7028T	8701G	8860G	9540C	9740T	10398G	10400T	10873C	11719A	12403T	12414C	12705T	12950C	13637G	14110C	14766T	14783C	15043A	15301A	15326G
M1a4	16129A	16182M	16183M	16189C	16223T	16249C	16311C	16519Y	73G	195C	263G	315.1c	489C	750G	813G	1438G	2706G	3513T	4769G	6446A	6671C	6680C	7028T	8607T	8701G	8860G	9540C	10398G	10400T	10873C	11719A	12403T	12705T	12950C	14110C	14766T	14783C	15043A	15301A	15326G
M1a4a	16129A	16182M	16183M	16189C	16223T	16249C	16311C	16465T	16519Y	73G	195C	263G	315.1c	489C	750G	813G	1438G	2706G	3513T	4769G	6446A	6671C	6680C	7028T	8607T	8701G	8860G	9540C	10398G	10400T	10667C	10873C	11719A	12403T	12705T	12950C	14110C	14766T	14783C	15043A	15301A	15326G
M1a5	16182M	16183M	16189C	16223T	16249C	16311C	16519Y	73G	195C	263G	315.1c	489C	750G	813G	1438G	2706G	4769G	6446A	6671C	6680C	7028T	8701G	8860G	9540C	10398G	10400T	10694G	10873C	11719A	12403T	12705T	12950C	13215C	13722G	14110C	14323A	14515C	14766T	14783C	15043A	15301A	15326G	15770T	15799G
M1a6	16129A	16182M	16183M	16189C	16223T	16249C	16311C	16519Y	73G	195C	263G	315.1c	489C	750G	813G	954T	1438G	2706G	4769G	6446A	6671C	6680C	7028T	8701G	8860G	9540C	10398G	10400T	10873C	11719A	12403T	12705T	12950C	14110C	14766T	14783C	15043A	15301A	15326G
M1a7	16129A	16182M	16183M	16189C	16223T	16249C	16311C	16357C	16519Y	73G	195C	263G	315.1c	489C	750G	813G	1438G	2706G	4769G	6446A	6671C	6680C	7028T	8701G	8860G	9540C	10398G	10400T	10873C	11719A	12403T	12705T	12950C	14110C	14766T	14783C	15043A	15301A	15326G
M1a8	16129A	16182M	16183M	16189C	16223T	16249C	16311C	16519Y	73G	195C	263G	315.1c	489C	750G	813G	1438G	2706G	4769G	5773A	6446A	6671C	6680C	7028T	8701G	8860G	9540C	10398G	10400T	10873C	11719A	12403T	12705T	12950C	14110C	14766T	14783C	15043A	15301A	15326G
M1a8a	16129A	16182M	16183M	16189C	16223T	16249C	16311C	16519Y	73G	195C	263G	315.1c	489C	750G	813G	1438G	2706G	4769G	5054A	5773A	6446A	6671C	6680C	7028T	8701G	8860G	9540C	10398G	10400T	10873C	11719A	12403T	12705T	12950C	14110C	14766T	14783C	15043A	15217A	15301A	15326G
M1b	16129A	16182M	16183M	16189C	16223T	16249C	16311C	16519Y	73G	195C	263G	315.1c	489C	750G	1438G	2706G	4769G	6446A	6680C	7028T	8701G	8860G	9540C	10398G	10400T	10873C	11719A	12403T	12705T	12950C	13111C	14110C	14766T	14783C	15043A	15301A	15326G
M1b1	16129A	16182M	16183M	16185T	16189C	16223T	16249C	16311C	16519Y	73G	195C	263G	315.1c	466C	489C	750G	1438G	2706G	4769G	4936T	6446A	6680C	7028T	8701G	8860G	8868C	9540C	10398G	10400T	10873C	11719A	12403T	12705T	12950C	13111C	14110C	14766T	14783C	15043A	15247G	15301A	15326G
M1b1a	16129A	16182M	16183M	16185T	16189C	16223T	16249C	16311C	16519Y	73G	195C	200G	263G	315.1c	466C	489C	750G	1438G	2706G	4769G	4936T	6446A	6680C	7028T	8701G	8860G	8868C	9540C	10398G	10400T	10873C	11671G	11719A	12403T	12705T	12950C	13111C	14110C	14766T	14783C	15043A	15247G	15301A	15326G
M1b1b	16129A	16182M	16183M	16185T	16189C	16223T	16249C	16311C	16519Y	73G	195C	263G	315.1c	466C	489C	750G	1438G	2706G	4769G	4936T	6179A	6446A	6680C	6815C	7028T	8701G	8860G	8868C	9540C	10398G	10400T	10873C	11719A	12403T	12705T	12950C	13111C	14110C	14766T	14783C	15043A	15247G	15301A	15326G
M1b2	16129A	16182M	16183M	16189C	16223T	16249C	16311C	16399G	16519Y	73G	195C	263G	315.1c	489C	750G	1438G	2706G	4769G	6446A	6680C	7028T	8701G	8860G	9540C	10398G	10400T	10873C	10895G	11719A	12403T	12705T	12950C	13111C	14110C	14766T	14783C	15043A	15301A	15326G
M1b2a	16129A	16182M	16183M	16189C	16223T	16249C	16291T	16311C	16399G	16519Y	73G	195C	263G	315.1c	489C	750G	1438G	2706G	4769G	6446A	6680C	7028T	8701G	8860G	9540C	10398G	10400T	10873C	10895G	11377A	11719A	12403T	12705T	12950C	13111C	14110C	14766T	14783C	15043A	15301A	15326G
M1b2b	16129A	16182M	16183M	16189C	16223T	16249C	16311C	16362C	16399G	16519Y	73G	195C	263G	315.1c	489C	750G	1438G	2706G	3705A	4769G	6446A	6680C	7028T	8701G	8860G	9540C	10398G	10400T	10873C	10895G	11719A	12007A	12403T	12705T	12950C	13111C	14110C	14766T	14783C	15043A	15301A	15326G
M1b2c	16129A	16182M	16183M	16189C	16223T	16249C	16311C	16399G	16519Y	73G	195C	263G	315.1c	489C	750G	1007A	1438G	2706G	4769G	6446A	6680C	7028T	8701G	8860G	9540C	10398G	10400T	10873C	10895G	11719A	12403T	12705T	12950C	13111C	14110C	14766T	14783C	15043A	15301A	15326G
M20	16129A	16182M	16183M	16209C	16223T	16272G	16519Y	73G	152C	249del	263G	315.1c	316A	489C	750G	1438G	2706G	3200C	3714G	4385T	4769G	4772C	7028T	7433T	8701G	8853G	8860G	9127G	9512T	9540C	10274C	10398G	10400T	10679G	10873C	11719A	11914A	12354C	12705T	14110C	14766T	14783C	14974T	15043A	15301A	15326G	15691G
M51	16182M	16183M	16223T	16278T	16519Y	73G	150T	263G	315.1c	489C	750G	1438G	2706G	4697T	4769G	4973C	7028T	8701G	8860G	9509C	9540C	10398G	10400T	10873C	11719A	12705T	14110C	14356T	14687G	14766T	14783C	15043A	15301A	15317A	15326G
M51a	16182M	16183M	16223T	16278T	16519Y	73G	150T	263G	315.1c	489C	750G	1438G	2706G	4697T	4769G	4973C	7028T	8701G	8860G	9509C	9540C	10398G	10400T	10873C	11719A	12236A	12705T	14110C	14356T	14687G	14766T	14783C	15043A	15301A	15317A	15326G
M51a1	16182M	16183M	16223T	16278T	16294T	16519Y	73G	150T	263G	315.1c	489C	732G	750G	1438G	2706G	4697T	4769G	4973C	7028T	8701G	8860G	9509C	9540C	10398G	10400T	10873C	11719A	12236A	12705T	12715G	14110C	14356T	14687G	14766T	14783C	15043A	15301A	15317A	15326G
M51a1a	16129A	16182M	16183M	16223T	16278T	16294T	16519Y	73G	150T	185A	263G	315.1c	489C	732G	750G	1438G	2045G	2706G	3105G	4697T	4769G	4973C	7028T	8701G	8860G	9509C	9540C	9716C	10398G	10400T	10873C	11719A	12236A	12468C	12705T	12715G	14110C	14356T	14687G	14766T	14783C	15043A	15301A	15317A	15326G
M51a1b	16182M	16183M	16223T	16234T	16278T	16294T	16519Y	73G	150T	263G	315.1c	489C	732G	750G	1438G	2706G	4697T	4769G	4973C	7028T	7738C	8701G	8860G	9233C	9509C	9540C	10398G	10400T	10873C	11719A	12025T	12236A	12705T	12715G	14110C	14315T	14323A	14356T	14687G	14766T	14783C	15043A	15301A	15317A	15326G	15862C
M51a2	16182M	16183M	16189C	16223T	16278T	16519Y	73G	150T	263G	315.1c	489C	750G	1438G	1822C	2706G	4136G	4697T	4769G	4973C	5461T	7028T	8701G	8860G	9100G	9509C	9540C	10398G	10400T	10873C	11719A	12236A	12705T	14110C	14356T	14527G	14687G	14766T	14783C	15043A	15301A	15317A	15326G	15383C
M51b	16182M	16183M	16223T	16278T	16519Y	73G	150T	263G	315.1c	489C	750G	1438G	2706G	2833G	4697T	4769G	4973C	7028T	8701G	8860G	9509C	9540C	10398G	10400T	10873C	11719A	12705T	14110C	14356T	14687G	14766T	14783C	15043A	15301A	15317A	15326G
M51b1	16182M	16183M	16223T	16278T	16311C	16519Y	73G	150T	263G	315.1c	489C	750G	1438G	2706G	2833G	4697T	4769G	4973C	7028T	8701G	8860G	9509C	9540C	10398G	10400T	10873C	11719A	12012T	12609C	12705T	14110C	14356T	14687G	14766T	14783C	15043A	15301A	15317A	15326G
M51b1a	16182M	16183M	16223T	16278T	16311C	16519Y	73G	150T	263G	315.1c	489C	750G	1438G	2706G	2833G	4697T	4769G	4973C	7028T	8119C	8701G	8860G	9509C	9540C	10398G	10400T	10873C	11470G	11719A	12012T	12609C	12705T	14110C	14356T	14687G	14766T	14783C	15043A	15301A	15317A	15326G
M51b1b	16145A	16182M	16183M	16223T	16278T	16311C	16519Y	73G	150T	263G	315.1c	489C	750G	1438G	2706G	2833G	3565G	3999C	4336C	4697T	4769G	4973C	7028T	7642A	8701G	8860G	9509C	9540C	10398G	10400T	10873C	11719A	12012T	12609C	12705T	13105G	13768C	13928C	14110C	14356T	14417G	14687G	14766T	14783C	15043A	15301A	15317A	15326G
M2	16182M	16183M	16223T	16274A	16519Y	73G	263G	315.1c	447G	489C	750G	1438G	1780C	2706G	4769G	7028T	8701G	8860G	9540C	10398G	10400T	10873C	11083G	11719A	12705T	14766T	14783C	15043A	15301A	15326G	15670C
M2a'b	16182M	16183M	16223T	16274A	16319A	16519Y	73G	263G	315.1c	447G	489C	750G	1438G	1780C	2706G	4769G	7028T	8502G	8701G	8860G	9540C	10398G	10400T	10873C	11083G	11719A	12705T	14766T	14783C	15043A	15301A	15326G	15670C
M2a	16182M	16183M	16223T	16274A	16319A	16519Y	73G	263G	315.1c	447G	489C	750G	1438G	1780C	2706G	4769G	7028T	7961C	8502G	8701G	8860G	9540C	10398G	10400T	10873C	11083G	11719A	12705T	12810G	14766T	14783C	15043A	15301A	15326G	15670C
M2a1	16182M	16183M	16223T	16270T	16274A	16319A	16352C	16519Y	73G	204C	263G	315.1c	447G	489C	750G	1438G	1780C	2706G	4769G	5252A	7028T	7961C	8396G	8502G	8701G	8860G	9540C	9758C	10398G	10400T	10873C	11083G	11719A	12705T	12810G	14766T	14783C	15043A	15301A	15326G	15670C
M2a1a	16182M	16183M	16223T	16270T	16319A	16352C	16519Y	73G	195C	204C	263G	315.1c	447G	489C	750G	1438G	1780C	2706G	4769G	5252A	7028T	7961C	8396G	8502G	8701G	8860G	9540C	9758C	10398G	10400T	10873C	11083G	11719A	12705T	12810G	14766T	14783C	15043A	15301A	15326G	15670C
M2a1a1	16182M	16183M	16223T	16270T	16319A	16352C	16519Y	73G	195C	204C	263G	315.1c	447G	489C	750G	1438G	1780C	2706G	4769G	5252A	7028T	7472G	7961C	8396G	8502G	8701G	8860G	9540C	9758C	10398G	10400T	10873C	11083G	11719A	12705T	12810G	14693G	14766T	14783C	15043A	15301A	15326G	15670C
M2a1a1a	16182M	16183M	16223T	16270T	16319A	16352C	16519Y	73G	195C	204C	263G	315.1c	447G	489C	750G	1438G	1780C	2706G	4769G	5252A	7028T	7472G	7961C	8396G	8502G	8701G	8860G	9540C	9758C	10398G	10400T	10873C	11083G	11084G	11719A	12705T	12810G	14693G	14766T	14783C	15043A	15301A	15326G	15670C
M2a1a1a1	16172C	16182M	16183M	16223T	16234T	16270T	16319A	16352C	16519Y	73G	195C	204C	263G	315.1c	447G	489C	750G	1438G	1780C	2706G	4769G	5252A	7028T	7472G	7961C	8396G	8502G	8701G	8860G	9540C	9758C	10398G	10400T	10873C	11083G	11084G	11719A	12705T	12810G	14693G	14766T	14783C	15043A	15301A	15326G	15670C
M2a1a1b	16182M	16183M	16223T	16270T	16319A	16352C	16519Y	73G	195C	204C	263G	315.1c	447G	489C	750G	1438G	1780C	2706G	4769G	5252A	7028T	7472G	7961C	8396G	8502G	8701G	8860G	9540C	9758C	10398G	10400T	10873C	11083G	11339C	11719A	12705T	12810G	14693G	14766T	14783C	15043A	15301A	15326G	15670C
M2a1a1b1	16182M	16183M	16223T	16256T	16270T	16319A	16352C	16519Y	73G	195C	204C	263G	315.1c	447G	489C	750G	1438G	1780C	2706G	4769G	5252A	7028T	7472G	7961C	8396G	8502G	8701G	8860G	9254R	9540C	9758C	10398G	10400T	10873C	11083G	11339C	11719A	12705T	12810G	14693G	14766T	14783C	15043A	15301A	15326G	15670C
M2a1a2	16182M	16183M	16223T	16243C	16270T	16319A	16352C	16519Y	73G	195C	204C	263G	315.1c	447G	489C	750G	1438G	1780C	2706G	4769G	5252A	7028T	7961C	8396G	8502G	8701G	8860G	9540C	9758C	10398G	10400T	10873C	11083G	11719A	12705T	12810G	14766T	14783C	15043A	15301A	15326G	15670C
M2a1a2a	16182M	16183M	16223T	16243C	16270T	16319A	16352C	16519Y	73G	195C	204C	263G	315.1c	447G	489C	750G	1438G	1780C	2706G	4769G	5252A	7028T	7961C	8396G	8502G	8701G	8860G	9540C	9758C	10398G	10400T	10873C	11083G	11719A	12501A	12705T	12810G	14766T	14783C	15043A	15301A	15326G	15670C
M2a1a2a1	16182M	16183M	16223T	16230G	16243C	16270T	16319A	16352C	16519Y	73G	195C	199C	204C	263G	315.1c	447G	489C	750G	1438G	1780C	2706G	4769G	5252A	7028T	7961C	8396G	8502G	8701G	8860G	9540C	9758C	10398G	10400T	10819G	10873C	11083G	11719A	12501A	12705T	12810G	14766T	14783C	15043A	15301A	15326G	15670C
M2a1a2a1a	16182M	16183M	16223T	16230G	16243C	16270T	16319A	16352C	16519Y	73G	195C	199C	204C	263G	315.1c	447G	489C	750G	961C	1438G	1780C	2706G	4769G	5252A	7028T	7961C	8396G	8502G	8701G	8860G	9540C	9758C	10398G	10400T	10819G	10873C	11083G	11719A	12501A	12705T	12810G	14766T	14783C	15043A	15301A	15326G	15670C
M2a1a+207	16182M	16183M	16223T	16270T	16319A	16352C	16519Y	73G	195C	204C	207A	263G	315.1c	447G	489C	750G	1438G	1780C	2706G	4769G	5252A	7028T	7961C	8396G	8502G	8701G	8860G	9540C	9758C	10398G	10400T	10873C	11083G	11719A	12705T	12810G	14766T	14783C	15043A	15301A	15326G	15670C
M2a1a3	16182M	16183M	16223T	16270T	16319A	16352C	16519Y	73G	195C	198T	204C	207A	263G	315.1c	447G	482C	489C	750G	1438G	1780C	2706G	4769G	5252A	7028T	7961C	8396G	8502G	8701G	8860G	9540C	9758C	10398G	10400T	10873C	11083G	11719A	12705T	12810G	14766T	14783C	15043A	15301A	15326G	15670C
M2a1a3+16093	16093C	16182M	16183M	16223T	16270T	16319A	16352C	16519Y	73G	195C	198T	204C	207A	263G	315.1c	447G	482C	489C	750G	1438G	1780C	2706G	4769G	5252A	7028T	7961C	8396G	8502G	8701G	8860G	9540C	9758C	10398G	10400T	10873C	11083G	11719A	12705T	12810G	14766T	14783C	15043A	15301A	15326G	15670C
M2a1a3a	16093C	16182M	16183M	16223T	16270T	16295T	16319A	16352C	16519Y	73G	195C	198T	204C	207A	263G	315.1c	447G	482C	489C	750G	1438G	1780C	2706G	4769G	5252A	7028T	7961C	8396G	8502G	8701G	8860G	9540C	9758C	10398G	10400T	10873C	11083G	11719A	12705T	12810G	14766T	14783C	15043A	15301A	15326G	15670C
M2a1a3a1	16093C	16147T	16182M	16183M	16223T	16270T	16295T	16319A	16352C	16519Y	73G	195C	198T	204C	207A	263G	315.1c	447G	482C	489C	750G	1438G	1780C	2706G	4769G	5252A	7028T	7961C	8396G	8502G	8701G	8860G	9540C	9758C	10398G	10400T	10873C	11083G	11719A	12705T	12810G	14766T	14783C	15043A	15301A	15326G	15670C
M2a1a3b	16093C	16182M	16183M	16223T	16270T	16319A	16352C	16519Y	73G	195C	198T	204C	207A	263G	315.1c	447G	482C	489C	750G	1438G	1780C	2706G	4769G	5252A	7028T	7961C	8396G	8502G	8701G	8860G	9540C	9758C	10398G	10400T	10873C	11083G	11719A	11864C	12705T	12810G	14766T	14783C	15043A	15301A	15326G	15670C
M2a1b	16075C	16182M	16183M	16223T	16270T	16274A	16278T	16319A	16352C	16519Y	73G	204C	263G	315.1c	447G	489C	750G	1438G	1462A	1780C	2706G	4216C	4769G	5252A	7028T	7961C	8396G	8502G	8701G	8860G	9540C	9758C	10398G	10400T	10873C	11083G	11719A	12705T	12810G	14766T	14783C	15043A	15301A	15326G	15670C	15700T	15924G	16017C
M2a1c	16182M	16183M	16223T	16270T	16274A	16319A	16352C	16519Y	73G	204C	263G	315.1c	335G	447G	489C	526A	750G	1438G	1780C	2706G	4769G	5252A	7028T	7961C	8396G	8502G	8701G	8860G	9540C	9758C	10398G	10400T	10873C	11083G	11719A	12705T	12810G	14766T	14783C	15043A	15301A	15326G	15670C
M2a2	16182M	16183M	16223T	16240C	16274A	16311C	16319A	16519Y	73G	263G	315.1c	447G	489C	750G	1438G	1780C	2706G	4769G	7028T	7702A	7961C	8502G	8701G	8860G	9540C	10398G	10400T	10873C	11041A	11083G	11719A	12657C	12705T	12810G	13708A	14766T	14783C	15043A	15301A	15326G	15670C
M2a2a	16182M	16183M	16223T	16240C	16274A	16311C	16319A	16519Y	73G	263G	315.1c	447G	489C	750G	1438G	1780C	2706G	4769G	6035G	7028T	7702A	7961C	8395T	8502G	8701G	8860G	9540C	10398G	10400T	10873C	11041A	11083G	11719A	12657C	12705T	12810G	13708A	14766T	14783C	15043A	15301A	15326G	15670C
M2a3	16182M	16183M	16223T	16274A	16319A	16519Y	73G	146C	263G	315.1c	447G	489C	750G	1438G	1780C	2706G	4769G	5426C	5774C	7028T	7762A	7961C	8502G	8701G	8860G	9540C	10398G	10400T	10873C	11083G	11719A	12705T	12810G	14766T	14783C	15043A	15301A	15326G	15670C
M2a3a	16182M	16183M	16223T	16265C	16274A	16319A	16519Y	73G	146C	263G	315.1c	447G	489C	750G	1438G	1780C	2706G	4769G	5426C	5774C	7028T	7762A	7961C	8502G	8701G	8860G	9540C	10398G	10400T	10873C	11083G	11719A	12705T	12810G	14766T	14783C	15043A	15301A	15326G	15670C
M2b	16169.1C	16182M	16183M	16189C	16223T	16274A	16319A	16320T	16519Y	73G	152C	182T	195C	263G	315.1c	447G	489C	750G	1438G	1453G	1780C	2706G	2831T	3630T	4769G	5744A	6647G	7028T	8502G	8701G	8860G	9540C	9899C	10398G	10400T	10873C	11083G	11719A	12705T	13254C	14783C	15043A	15301A	15326G	15670C
M2b1	16169.1C	16182M	16183M	16189C	16223T	16274A	16319A	16320T	16519Y	73G	152C	182T	195C	263G	315.1c	447G	489C	750G	1438G	1453G	1780C	2706G	2831T	3630T	4769G	5420C	5744A	6260A	6647G	7028T	8502G	8701G	8860G	9540C	9899C	10398G	10400T	10873C	11083G	11719A	12705T	13254C	14783C	15043A	15301A	15326G	15670C
M2b1a	16169.1C	16182M	16183M	16189C	16223T	16256T	16274A	16319A	16320T	16519Y	73G	152C	182T	195C	214G	263G	315.1c	447G	489C	750G	1438G	1453G	1677T	1780C	2392C	2706G	2707C	2831T	3630T	4769G	5420C	5744A	6260A	6647G	7028T	8502G	8701G	8860G	9540C	9899C	10398G	10400T	10873C	11016A	11083G	11719A	12705T	13254C	14783C
M2b1b	16169.1C	16182M	16183M	16189C	16223T	16274A	16319A	16320T	16519Y	73G	152C	182T	195C	263G	315.1c	447G	471C	489C	549T	750G	1438G	1453G	1780C	2706G	2831T	3630T	4769G	5263T	5420C	5480G	5744A	5747G	6260A	6647G	7028T	7337A	8502G	8632C	8701G	8860G	9233C	9540C	9899C	10398G	10400T	10873C	11083G	11719A	12705T
M2b2	16169.1C	16182M	16183M	16189C	16223T	16274A	16295T	16319A	16320T	16519Y	73G	152C	182T	195C	263G	315.1c	447G	489C	750G	1438G	1453G	1780C	2706G	2831T	3630T	4769G	5744A	6647G	7028T	8502G	8701G	8860G	9540C	9899C	10398G	10400T	10873C	11083G	11719A	12705T	13254C	14783C	15043A	15301A	15326G	15670C
M2b3	16169.1C	16182M	16183M	16189C	16223T	16274A	16319A	16320T	16519Y	73G	152C	182T	195C	263G	315.1c	447G	489C	750G	1438G	1453G	1780C	2706G	2831T	3630T	4769G	5744A	6647G	7028T	8502G	8701G	8860G	9540C	9899C	10398G	10400T	10873C	11083G	11377A	11719A	12705T	13254C	14783C	15043A	15301A	15326G	15670C
M2b3a	16136C	16169.1C	16182M	16183M	16189C	16223T	16274A	16319A	16320T	16519Y	73G	146C	152C	182T	195C	263G	315.1c	447G	489C	750G	1438G	1453G	1780C	2706G	2831T	3630T	4769G	5744A	6647G	7028T	8502G	8701G	8860G	9540C	9899C	10398G	10400T	10873C	11083G	11377A	11719A	12705T	13254C	14783C	15043A	15301A	15326G	15670C
M2b4	16169.1C	16182M	16183M	16189C	16223T	16240C	16274A	16319A	16320T	16519Y	73G	152C	182T	195C	263G	315.1c	447G	459del	489C	750G	1438G	1453G	1780C	2706G	2831T	3630T	4769G	4823C	5744A	6128T	6647G	7028T	8502G	8556C	8701G	8860G	9540C	9899C	10398G	10400T	10873C	11083G	11719A	12705T	13254C	14783C	15043A	15301A	15326G
M2c	16182M	16183M	16223T	16274A	16519Y	73G	263G	315.1c	447G	489C	750G	1438G	1598A	1780C	2706G	4216C	4769G	7028T	8701G	8860G	9540C	10398G	10400T	10873C	11083G	11719A	12705T	13212T	14766T	14783C	14800T	15043A	15301A	15326G	15670C
M3	16126C	16182M	16183M	16223T	16519Y	73G	263G	315.1c	482C	489C	750G	1438G	2706G	4769G	7028T	8701G	8860G	9540C	10398G	10400T	10873C	11719A	12705T	14766T	14783C	15043A	15301A	15326G
M3a	16126C	16182M	16183M	16223T	16519Y	73G	263G	315.1c	482C	489C	750G	1438G	2706G	4580A	4769G	7028T	8701G	8860G	9540C	10398G	10400T	10873C	11719A	12705T	14766T	14783C	15043A	15301A	15326G
M3a1	16126C	16182M	16183M	16223T	16519Y	73G	263G	315.1c	482C	489C	750G	1438G	2706G	4580A	4703C	4769G	7028T	8701G	8860G	9540C	10398G	10400T	10873C	11719A	12705T	14766T	14783C	15043A	15301A	15326G
M3a1+204	16126C	16182M	16183M	16223T	16519Y	73G	204C	263G	315.1c	482C	489C	750G	1438G	2706G	4580A	4703C	4769G	7028T	8701G	8860G	9540C	10398G	10400T	10873C	11719A	12705T	14766T	14783C	15043A	15301A	15326G
M3a1a	16126C	16182M	16183M	16223T	16519Y	73G	204C	263G	315.1c	482C	489C	750G	1438G	2706G	4580A	4703C	4769G	7028T	8701G	8860G	9540C	10398G	10400T	10873C	11719A	12705T	14476A	14766T	14783C	15043A	15301A	15326G
M3a1b	16126C	16182M	16183M	16223T	16519Y	73G	204C	263G	315.1c	482C	489C	750G	1438G	2706G	4580A	4703C	4769G	7028T	8701G	8860G	9540C	10398G	10400T	10845T	10873C	11719A	12705T	14766T	14783C	15043A	15301A	15326G
M3a2	16126C	16182M	16183M	16223T	16519Y	73G	263G	315.1c	482C	489C	750G	1438G	2706G	4580A	4769G	5783A	7028T	8701G	8860G	9540C	10398G	10400T	10727T	10873C	11719A	12705T	14766T	14783C	15043A	15301A	15326G
M3a2a	16126C	16182M	16183M	16223T	16519Y	73G	150T	263G	315.1c	482C	489C	750G	1438G	2706G	4562G	4580A	4769G	5783A	7028T	8701G	8860G	8988G	9540C	10398G	10400T	10727T	10873C	11719A	12705T	14766T	14783C	15043A	15301A	15326G
M3b	16126C	16182M	16183M	16223T	16519Y	73G	263G	315.1c	482C	489C	750G	1438G	2706G	4769G	6353G	7028T	8701G	8860G	9010A	9540C	10398G	10400T	10873C	11719A	12031A	12705T	12882Y	14766T	14783C	15043A	15301A	15326G
M3c	16126C	16182M	16183M	16223T	16519Y	73G	263G	315.1c	482C	489C	750G	1438G	2706G	4769G	7028T	8701G	8860G	9064A	9540C	10398G	10400T	10873C	11719A	12705T	14766T	14783C	15043A	15301A	15326G
M3c+152	16126C	16182M	16183M	16223T	16519Y	73G	152C	263G	315.1c	482C	489C	750G	1438G	2706G	4769G	7028T	8701G	8860G	9064A	9540C	10398G	10400T	10873C	11719A	12705T	14766T	14783C	15043A	15301A	15326G
M3c1	16182M	16183M	16189C	16223T	16294T	16519Y	73G	152C	263G	315.1c	482C	489C	750G	1438G	2706G	4769G	7028T	8701G	8860G	9064A	9540C	10365A	10398G	10400T	10632C	10873C	11719A	12705T	14440G	14766T	14783C	15043A	15301A	15326G
M3c1a	16182M	16183M	16189C	16223T	16294T	16519Y	73G	152C	263G	315.1c	482C	489C	750G	1438G	2706G	4769G	7028T	8701G	8860G	9064A	9540C	10365A	10398G	10400T	10632C	10873C	11719A	12705T	14440G	14766T	14783C	15043A	15097C	15301A	15326G
M3c1b	16179T	16182M	16183M	16189C	16223T	16294T	16519Y	73G	152C	263G	315.1c	482C	489C	750G	1438G	2706G	4769G	6366A	7028T	7598A	8701G	8860G	9064A	9540C	10365A	10398G	10400T	10632C	10873C	11719A	12705T	14440G	14587G	14766T	14783C	15043A	15301A	15326G
M3c1b1	16124C	16179T	16182M	16183M	16189C	16223T	16294T	16519Y	73G	152C	263G	315.1c	482C	489C	750G	1438G	2706G	4769G	6366A	7028T	7598A	8701G	8860G	9064A	9540C	10365A	10398G	10400T	10632C	10873C	11016A	11719A	12705T	14440G	14587G	14766T	14783C	15043A	15301A	15326G
M3c1b1a	16124C	16179T	16182M	16183M	16189C	16223T	16294T	16319A	16519Y	73G	152C	263G	315.1c	482C	489C	750G	1438G	2706G	4769G	6366A	7028T	7598A	8701G	8856A	8860G	9064A	9540C	10365A	10398G	10400T	10632C	10873C	11016A	11719A	12705T	14440G	14587G	14766T	14783C	15043A	15301A	15326G
M3c1b1b	16124C	16179T	16182M	16183M	16189C	16223T	16294T	16519Y	73G	152C	263G	315.1c	482C	489C	750G	1438G	2706G	4769G	6366A	7028T	7598A	8701G	8860G	9064A	9540C	10365A	10398G	10400T	10632C	10873C	11016A	11719A	12705T	14440G	14587G	14766T	14783C	15043A	15301A	15323A	15326G
M3c2	16126C	16154C	16182M	16183M	16223T	16519Y	73G	263G	315.1c	482C	489C	750G	1438G	2706G	4769G	7028T	8701G	8860G	9064A	9540C	10398G	10400T	10873C	11719A	12705T	14766T	14783C	15043A	15301A	15326G
M3d	16126C	16182M	16183M	16223T	16344T	16519Y	73G	263G	315.1c	482C	489C	750G	1438G	2706G	4769G	7028T	8701G	8860G	9540C	10398G	10400T	10873C	11719A	11827C	12705T	14766T	14783C	15043A	15301A	15326G
M3d1	16126C	16182M	16183M	16223T	16344T	16519Y	73G	263G	315.1c	482C	489C	750G	1438G	2706G	4769G	7028T	8701G	8860G	9540C	10238C	10398G	10400T	10873C	11719A	11827C	12705T	13820C	14766T	14783C	15043A	15301A	15326G
M3d1a	16126C	16182M	16183M	16223T	16344T	16519Y	73G	263G	315.1c	482C	489C	750G	1438G	2706G	4769G	7028T	8701G	8860G	9540C	10238C	10398G	10400T	10873C	11719A	11827C	12705T	12813T	13820C	14766T	14783C	15043A	15301A	15326G
M3d1a1	16126C	16182M	16183M	16223T	16344T	16519Y	73G	263G	315.1c	482C	489C	750G	1438G	2706G	4769G	7028T	8701G	8860G	9540C	10238C	10398G	10400T	10873C	11719A	11827C	12705T	12813T	13820C	13836G	14766T	14783C	15043A	15301A	15326G
M4'67	16182M	16183M	16223T	16519Y	73G	263G	315.1c	489C	750G	1438G	2706G	4769G	7028T	8701G	8860G	9540C	10398G	10400T	10873C	11719A	12007A	12705T	14766T	14783C	15043A	15301A	15326G
M4'67+16311	16182M	16183M	16223T	16311C	16519Y	73G	263G	315.1c	489C	750G	1438G	2706G	4769G	7028T	8701G	8860G	9540C	10398G	10400T	10873C	11719A	12007A	12705T	14766T	14783C	15043A	15301A	15326G
M4	16145A	16182M	16183M	16223T	16261T	16311C	16519Y	73G	263G	315.1c	489C	750G	1438G	2706G	4769G	6620C	7028T	7859A	8701G	8860G	9540C	10398G	10400T	10873C	11719A	12007A	12705T	14766T	14783C	15043A	15301A	15326G
M4a	16145A	16176T	16182M	16183M	16223T	16261T	16311C	16519Y	73G	263G	315.1c	489C	750G	1438G	2706G	4769G	6620C	7028T	7859A	8701G	8860G	9540C	10398G	10400T	10873C	11719A	12007A	12705T	14766T	14783C	15043A	15301A	15326G
M4b	16086C	16145A	16182M	16183M	16223T	16261T	16311C	16519Y	73G	152C	263G	315.1c	489C	750G	1438G	2706G	4769G	6620C	7028T	7859A	8701G	8860G	9540C	10398G	10400T	10873C	11719A	12007A	12705T	14766T	14783C	15043A	15301A	15326G	15466A
M65	16182M	16183M	16223T	16311C	16519Y	73G	263G	315.1c	489C	511T	750G	1438G	2706G	4769G	7028T	8701G	8860G	9540C	10398G	10400T	10873C	11719A	12007A	12705T	14766T	14783C	15043A	15301A	15326G
M65a	16182M	16183M	16223T	16289G	16311C	16519Y	73G	263G	315.1c	489C	511T	750G	1438G	2706G	4769G	4916G	7028T	8701G	8860G	9540C	10398G	10400T	10873C	11719A	12007A	12705T	13651G	14766T	14783C	15043A	15301A	15326G
M65a1	16182M	16183M	16223T	16289G	16311C	16519Y	73G	263G	315.1c	489C	511T	750G	1438G	1664A	2706G	4769G	4916G	6584T	7028T	8251A	8701G	8860G	9540C	10398G	10400T	10873C	11413G	11719A	12007A	12705T	13651G	14766T	14783C	15043A	15301A	15326G	15924G
M65a+@16311	16182M	16183M	16223T	16289G	16519Y	73G	263G	315.1c	489C	511T	750G	1438G	2706G	4769G	4916G	7028T	8701G	8860G	9540C	10398G	10400T	10873C	11719A	12007A	12705T	13651G	14766T	14783C	15043A	15301A	15326G
M65a2	16182M	16183M	16223T	16289G	16519Y	73G	263G	315.1c	489C	511T	750G	1438G	2706G	4655A	4769G	4916G	5302C	7028T	8701G	8860G	9540C	10398G	10400T	10873C	11719A	12007A	12705T	13651G	14766T	14783C	15043A	15301A	15326G
M65b	16182M	16183M	16223T	16311C	16519Y	73G	241G	263G	315.1c	489C	511T	750G	1438G	2706G	3398C	4769G	7028T	8701G	8860G	8865A	9540C	10398G	10400T	10873C	11719A	12007A	12705T	14766T	14783C	15043A	15301A	15326G
M67	16075C	16169T	16182M	16183M	16223T	16311C	16519Y	73G	143A	263G	315.1c	489C	750G	1438G	2706G	2833G	4227G	4769G	5979A	6267A	6366A	7028T	8701G	8860G	9540C	9863T	10398G	10400T	10873C	11719A	12007A	12406A	12705T	13708A	14766T	14783C	15043A	15301A	15326G	15769G	15833T
M18'38	16182M	16183M	16223T	16519Y	73G	246C	263G	315.1c	489C	750G	1438G	2706G	4769G	7028T	8701G	8860G	9540C	10398G	10400T	10873C	11719A	12007A	12705T	14766T	14783C	15043A	15301A	15326G
M18	16182M	16183M	16223T	16318T	16519Y	73G	246C	263G	315.1c	489C	750G	1438G	2706G	4769G	7028T	8701G	8860G	9540C	10398G	10400T	10873C	11719A	12007A	12498T	12705T	13135A	14766T	14783C	15043A	15301A	15326G
M18a	16182M	16183M	16223T	16318T	16519Y	73G	93G	194T	246C	263G	315.1c	489C	750G	1438G	2706G	4769G	7028T	8701G	8860G	9540C	10398G	10400T	10873C	11719A	12007A	12498T	12705T	13135A	14766T	14783C	15043A	15301A	15326G
M18b	16182M	16183M	16223T	16318T	16325C	16519Y	73G	246C	263G	315.1c	489C	750G	1438G	2706G	4769G	7028T	8277C	8701G	8860G	9540C	10398G	10400T	10873C	11719A	12007A	12498T	12705T	13135A	14587G	14766T	14783C	15043A	15301A	15326G
M18c	16182M	16183M	16223T	16311C	16318T	16519Y	73G	246C	263G	315.1c	489C	750G	1438G	2706G	4769G	7028T	7853A	8206A	8701G	8860G	9540C	10398G	10400T	10873C	11719A	12007A	12498T	12705T	13135A	14766T	14783C	15043A	15301A	15326G
M38	16182M	16183M	16223T	16519Y	73G	246C	263G	315.1c	489C	750G	1438G	2706G	4099T	4769G	7028T	8701G	8860G	9540C	10398G	10400T	10873C	11719A	12007A	12705T	14766T	14783C	15043A	15301A	15314A	15326G	15487G
M38a	16182M	16183M	16223T	16519Y	73G	189G	246C	263G	315.1c	489C	750G	1438G	1808G	2706G	4099T	4769G	6267A	6899A	7028T	8701G	8860G	9540C	9966A	10398G	10400T	10873C	11719A	12007A	12705T	14766T	14783C	15043A	15301A	15314A	15326G	15487G
M38+195	16182M	16183M	16223T	16519Y	73G	195C	246C	263G	315.1c	489C	750G	1438G	2706G	4099T	4769G	7028T	8701G	8860G	9540C	10398G	10400T	10873C	11719A	12007A	12705T	14766T	14783C	15043A	15301A	15314A	15326G	15487G
M38b	16182M	16183M	16189C	16223T	16519Y	73G	146C	153G	195C	246C	263G	315.1c	489C	644G	750G	1438G	2706G	3591A	3987G	4099T	4769G	6881G	7028T	7844G	8047C	8701G	8860G	9540C	10398G	10400T	10873C	11050C	11719A	12007A	12705T	14766T	14783C	15043A	15301A	15314A	15326G	15487G
M38c	16182M	16183M	16223T	16519Y	73G	195C	246C	263G	315.1c	489C	629C	750G	1438G	1503A	2706G	4099T	4769G	7028T	8701G	8860G	9186T	9540C	10398G	10400T	10748G	10873C	11719A	12007A	12103T	12705T	14569A	14766T	14783C	14914G	15043A	15301A	15314A	15326G	15487G
M38+199	16182M	16183M	16223T	16519Y	73G	199C	246C	263G	315.1c	489C	750G	1438G	2706G	4099T	4769G	7028T	8701G	8860G	9540C	10398G	10400T	10873C	11719A	12007A	12705T	14766T	14783C	15043A	15301A	15314A	15326G	15487G
M38d	16093C	16182M	16183M	16184T	16223T	16260A	16266T	16519Y	73G	199C	246C	263G	315.1c	489C	750G	1438G	2706G	4099T	4769G	6297C	7028T	7356A	8701G	8860G	9540C	10398G	10400T	10873C	11719A	12007A	12705T	14766T	14783C	14944T	15043A	15301A	15314A	15326G	15487G
M38e	16182M	16183M	16223T	16311C	16519Y	73G	199C	246C	263G	315.1c	488G	489C	750G	1438G	2706G	2833G	4099T	4654T	4769G	6815C	7028T	8289.1C	8289.2C	8289.3C	8289.4C	8289.5C	8289.6T	8289.7C	8289.8T	8289.9A	8701G	8860G	9438A	9540C	10398G	10400T	10873C	11719A	12007A	12705T	14706G	14766T	14783C	15043A	15301A	15314A	15326G	15487G
M30	16182M	16183M	16223T	16519Y	73G	195A	263G	315.1c	489C	750G	1438G	2706G	4769G	7028T	8701G	8860G	9540C	10398G	10400T	10873C	11719A	12007A	12705T	14766T	14783C	15043A	15301A	15326G	15431A
M30a	16182M	16183M	16223T	16519Y	73G	195A	263G	315.1c	489C	513A	750G	1438G	2706G	4769G	7028T	8701G	8860G	9540C	10398G	10400T	10873C	11719A	12007A	12705T	14766T	14783C	15043A	15301A	15326G	15431A
M30a1	16182M	16183M	16223T	16519Y	73G	195A	263G	315.1c	489C	513A	750G	1438G	2706G	4769G	6366A	7028T	8701G	8860G	9540C	10398G	10400T	10873C	11719A	12007A	12705T	14766T	14783C	15043A	15301A	15326G	15431A
M30a2	16182M	16183M	16223T	16519Y	73G	195A	263G	315.1c	489C	513A	750G	1438G	2706G	4769G	7028T	8701G	8860G	9540C	10398G	10400T	10873C	11719A	11935C	12007A	12705T	14766T	14783C	15043A	15301A	15326G	15431A
M30b	16182M	16183M	16223T	16278T	16311C	16519Y	73G	152C	195A	263G	315.1c	489C	750G	1438G	2706G	4769G	5147A	7028T	8701G	8860G	9540C	10398G	10400T	10873C	11719A	12007A	12705T	13980R	14766T	14783C	15043A	15301A	15326G	15431A
M30c	16182M	16183M	16223T	16519Y	73G	146C	195A	263G	315.1c	489C	750G	1438G	2706G	4769G	7028T	8701G	8860G	9540C	10398G	10400T	10873C	11719A	12007A	12234G	12705T	14766T	14783C	15043A	15301A	15326G	15431A
M30c1	16166del	16182M	16183M	16223T	16519Y	73G	146C	195A	263G	315.1c	489C	750G	1438G	2706G	4769G	7028T	8701G	8860G	9540C	10398G	10400T	10873C	11719A	12007A	12234G	12705T	14766T	14783C	15043A	15301A	15326G	15431A
M30c1a	16069T	16166del	16182M	16183M	16223T	16519Y	73G	146C	195A	263G	315.1c	489C	750G	1438G	2706G	4769G	7028T	8701G	8860G	9540C	10398G	10400T	10873C	11719A	12007A	12234G	12705T	14766T	14783C	15043A	15301A	15326G	15431A
M30c1a1	16069T	16166del	16182M	16183M	16223T	16519Y	73G	146C	195A	263G	315.1c	489C	750G	1438G	2706G	4769G	7028T	8701G	8860G	9540C	9966A	10398G	10400T	10873C	11719A	12007A	12234G	12705T	14766T	14783C	15043A	15301A	15326G	15431A
M30d	16182M	16183M	16223T	16302R	16519Y	73G	195A	263G	315.1c	489C	750G	1438G	2706G	4769G	7028T	8701G	8860G	9540C	10398G	10400T	10873C	11719A	12007A	12705T	14766T	14783C	15043A	15259T	15301A	15326G	15431A
M30d1	16182M	16183M	16223T	16302R	16519Y	73G	195A	263G	315.1c	489C	750G	1438G	1598A	2706G	4769G	7028T	8701G	8860G	9540C	10398G	10400T	10873C	11719A	12007A	12705T	14766T	14783C	15043A	15259T	15301A	15326G	15431A
M30d2	16182M	16183M	16223T	16302R	16519Y	73G	195A	263G	315.1c	489C	750G	1438G	2706G	4769G	7028T	8701G	8860G	9540C	10160T	10398G	10400T	10873C	11719A	12007A	12705T	14766T	14783C	15043A	15259T	15301A	15326G	15431A
M30+16234	16182M	16183M	16223T	16234T	16519Y	73G	195A	263G	315.1c	489C	750G	1438G	2706G	4769G	7028T	8701G	8860G	9540C	10398G	10400T	10873C	11719A	12007A	12705T	14766T	14783C	15043A	15301A	15326G	15431A
M30e	16182M	16183M	16223T	16234T	16519Y	73G	152C	195A	263G	315.1c	489C	750G	1438G	2706G	4769G	6620C	7028T	8701G	8860G	9540C	10398G	10400T	10873C	11719A	12007A	12705T	13303T	14766T	14783C	15043A	15301A	15326G	15431A
M30f	16182M	16183M	16223T	16368C	16519Y	73G	195A	263G	315.1c	489C	750G	1438G	2706G	4769G	5894G	7028T	8701G	8860G	9540C	10398G	10400T	10873C	11719A	12007A	12705T	14766T	14783C	15043A	15301A	15326G	15431A
M30g	16182M	16183M	16223T	16519Y	73G	195A	204C	263G	315.1c	489C	750G	1438G	2706G	4769G	6119T	7028T	8701G	8860G	9540C	10398G	10400T	10873C	11719A	12007A	12705T	14766T	14783C	15043A	15301A	15326G	15431A
M37	16182M	16183M	16223T	16519Y	73G	263G	315.1c	489C	750G	1438G	2706G	4769G	7028T	8701G	8860G	9540C	10398G	10400T	10556T	10873C	11719A	12007A	12705T	14766T	14783C	15043A	15301A	15326G
M37+152	16182M	16183M	16223T	16519Y	73G	152C	263G	315.1c	489C	750G	1438G	2706G	4769G	7028T	8701G	8860G	9540C	10398G	10400T	10556T	10873C	11719A	12007A	12705T	14766T	14783C	15043A	15301A	15326G
M37+152+151	16182M	16183M	16223T	16519Y	73G	151T	152C	263G	315.1c	489C	750G	1438G	2706G	4769G	7028T	8701G	8860G	9540C	10398G	10400T	10556T	10873C	11719A	12007A	12705T	14766T	14783C	15043A	15301A	15326G
M37a	16182M	16183M	16223T	16519Y	73G	151T	152C	263G	315.1c	489C	750G	1438G	2074del	2706G	4769G	7028T	8701G	8860G	9540C	10398G	10400T	10556T	10873C	11719A	12007A	12705T	14766T	14783C	15043A	15301A	15326G
M37a1	16182M	16183M	16223T	16519Y	73G	151T	152C	263G	315.1c	489C	750G	1438G	2074del	2706G	4769G	7028T	8701G	8860G	9055A	9540C	10398G	10400T	10556T	10873C	11719A	12007A	12705T	14766T	14783C	15043A	15301A	15326G
M37d	16182M	16183M	16223T	16519Y	73G	151T	152C	263G	315.1c	489C	750G	1438G	2706G	4769G	7028T	8701G	8860G	9287A	9540C	10398G	10400T	10556T	10873C	11719A	12007A	12705T	14766T	14783C	15043A	15301A	15326G
M37e	16111T	16182M	16183M	16189C	16223T	16295T	16519Y	73G	263G	315.1c	489C	750G	1438G	2706G	4769G	7028T	8701G	8860G	9540C	10398G	10400T	10556T	10873C	11050C	11719A	12007A	12705T	14766T	14783C	15043A	15301A	15326G
M37e2	16111T	16182M	16183M	16189C	16223T	16224C	16295T	16519Y	73G	263G	315.1c	489C	750G	1438G	2706G	4769G	7028T	8701G	8860G	9540C	10398G	10400T	10556T	10873C	11050C	11719A	12007A	12705T	14766T	14783C	15043A	15301A	15326G
M43	16182M	16183M	16223T	16519Y	73G	263G	315.1c	489C	709A	750G	1438G	2706G	4769G	7028T	8701G	8860G	9540C	10316G	10398G	10400T	10873C	11696A	11719A	12007A	12636T	12705T	14766T	14783C	15043A	15301A	15326G
M43+16311	16182M	16183M	16223T	16311C	16519Y	73G	263G	315.1c	489C	709A	750G	1438G	2706G	4769G	7028T	8701G	8860G	9540C	10316G	10398G	10400T	10873C	11696A	11719A	12007A	12636T	12705T	14766T	14783C	15043A	15301A	15326G
M43a	16182M	16183M	16223T	16311C	16519Y	73G	263G	315.1c	489C	709A	750G	1438G	2706G	4769G	7028T	8701G	8860G	9540C	10316G	10398G	10400T	10873C	11696A	11719A	12007A	12636T	12705T	14305A	14766T	14783C	15043A	15301A	15326G
M43a1	16182M	16183M	16223T	16311C	16362C	16519Y	73G	263G	315.1c	489C	709A	750G	1438G	2706G	4769G	7028T	8701G	8860G	9540C	10316G	10398G	10400T	10873C	11696A	11719A	11963A	12007A	12636T	12705T	13656C	13966G	14305A	14766T	14783C	15043A	15301A	15326G
M43b	16182M	16183M	16223T	16519Y	73G	263G	315.1c	489C	709A	750G	1438G	2706G	4769G	7028T	8701G	8860G	9540C	10316G	10398G	10400T	10873C	11696A	11719A	12007A	12636T	12705T	14766T	14783C	15043A	15148A	15301A	15326G	16000T
M45	16182M	16183M	16189C	16223T	16519Y	73G	146C	263G	315.1c	489C	750G	1438G	2706G	4734G	4769G	7028T	8701G	8860G	9540C	10398G	10400T	10873C	11719A	12007A	12705T	14766T	14783C	15043A	15301A	15326G
M45a	16182M	16183M	16189C	16223T	16300G	16519Y	73G	143A	146C	152C	263G	315.1c	489C	750G	1438G	4734G	4769G	7028T	7049G	8701G	8860G	9180G	9540C	10398G	10400T	10873C	11719A	12007A	12705T	14766T	14783C	15043A	15301A	15326G
M54	16182M	16183M	16223T	16304C	16519Y	73G	263G	315.1c	489C	750G	1438G	2706G	4769G	7028T	8701G	8860G	9374G	9540C	10398G	10400T	10873C	11719A	12007A	12414C	12705T	14766T	14783C	15043A	15301A	15326G	15848G
M63	16172C	16182M	16183M	16192T	16223T	16248Y	16519Y	73G	214G	263G	315.1c	489C	709R	750G	1438G	2706G	4769G	4991A	5046A	7028T	8701G	8860G	9540C	10398G	10400T	10873C	11437C	11719A	12007A	12705T	12897G	13089C	13194A	14766T	14783C	15043A	15301A	15326G
M64	16182M	16183M	16223T	16263C	16519Y	16527T	73G	152C	263G	315.1c	489C	750G	1438G	2706G	4769G	5201C	7028T	8701G	8843C	8860G	9540C	9947A	10398G	10400T	10685A	10873C	11719A	12007A	12705T	13105G	14766T	14783C	15043A	15301A	15326G	15355A	15968C
M66	16182M	16183M	16184T	16223T	16519Y	73G	195C	263G	315.1c	489C	750G	1438G	1888A	2706G	4541A	4769G	6827C	7028T	8701G	8860G	9061T	9540C	10398G	10400T	10873C	11719A	12007A	12705T	14766T	14783C	15043A	15301A	15326G
M66a	16182M	16183M	16184T	16223T	16519Y	73G	195C	263G	315.1c	489C	750G	1438G	1888A	2706G	4541A	4769G	6221C	6827C	7028T	8701G	8860G	9061T	9540C	10398G	10400T	10873C	11719A	12007A	12501A	12705T	14766T	14783C	15043A	15301A	15326G
M66b	16182M	16183M	16184T	16223T	16519Y	73G	195C	198T	263G	315.1c	489C	750G	1438G	1888A	2706G	4541A	4769G	6827C	7028T	8701G	8860G	9061T	9540C	10398G	10400T	10873C	11719A	12007A	12705T	14766T	14783C	15043A	15301A	15326G
M5	16129A	16182M	16183M	16223T	16519Y	73G	263G	315.1c	489C	750G	1438G	1888A	2706G	4769G	7028T	8701G	8860G	9540C	10398G	10400T	10873C	11719A	12705T	14766T	14783C	15043A	15301A	15326G
M5a'd	16129A	16182M	16183M	16223T	16519Y	73G	263G	315.1c	489C	709A	750G	1438G	1888A	2706G	3921T	4769G	7028T	8701G	8860G	9540C	10398G	10400T	10873C	11719A	12705T	14323A	14766T	14783C	15043A	15301A	15326G
M5a	16129A	16182M	16183M	16223T	16519Y	73G	263G	315.1c	489C	709A	750G	1438G	1888A	2706G	3921T	4769G	7028T	8701G	8860G	9540C	10398G	10400T	10873C	11719A	12477C	12705T	14323A	14766T	14783C	15043A	15301A	15326G
M5a1	16129A	16182M	16183M	16223T	16291T	16519Y	73G	263G	315.1c	489C	709A	750G	1438G	1888A	2706G	3921T	4769G	4916G	7028T	8701G	8860G	9540C	10398G	10400T	10873C	11719A	12477C	12705T	14323A	14766T	14783C	15043A	15287C	15301A	15326G
M5a1a	16129A	16182M	16183M	16223T	16291T	16519Y	73G	185R	263G	315.1c	334Y	489C	709A	750G	1438G	1888A	2706G	3921T	4769G	4916G	7028T	8701G	8860G	9064A	9540C	10398G	10400T	10873C	11016A	11719A	12477C	12705T	14323A	14766T	14783C	15043A	15287C	15301A	15326G
M5a1b	16129A	16182M	16183M	16223T	16291T	16519Y	73G	263G	315.1c	489C	709A	750G	1303A	1438G	1888A	2706G	3921T	4769G	4916G	6461G	7028T	8701G	8860G	9540C	10398G	10400T	10873C	11719A	12477C	12705T	14323A	14766T	14783C	15043A	15287C	15301A	15326G
M5a2	16129A	16182M	16183M	16223T	16519Y	73G	263G	315.1c	489C	709A	750G	1438G	1888A	2706G	3921T	4454C	4769G	7028T	8701G	8860G	9540C	10398G	10400T	10873C	11719A	12477C	12705T	14323A	14766T	14783C	15043A	15301A	15326G
M5a2a	16129A	16182M	16183M	16223T	16519Y	73G	263G	315.1c	489C	709A	750G	1438G	1888A	2706G	3921T	4454C	4769G	7028T	8701G	8860G	9540C	10398G	10400T	10873C	11719A	12477C	12705T	14323A	14766T	14783C	15043A	15262C	15301A	15326G
M5a2a1	16129A	16182M	16183M	16223T	16519Y	73G	263G	315.1c	489C	709A	750G	1438G	1888A	2706G	3921T	4454C	4769G	7028T	8701G	8860G	8886A	9540C	10398G	10400T	10873C	11719A	12477C	12705T	14323A	14766T	14783C	15043A	15262C	15301A	15326G
M5a2a1a	16129A	16182M	16183M	16223T	16265C	16519Y	73G	263G	315.1c	489C	709A	750G	1438G	1888A	2706G	3921T	4454C	4769G	7028T	8701G	8860G	8886A	9540C	10398G	10400T	10873C	11719A	12477C	12705T	14323A	14766T	14783C	15043A	15262C	15301A	15326G
M5a2a1a1	16129A	16182M	16183M	16223T	16265C	16519Y	73G	263G	315.1c	489C	709A	750G	1438G	1888A	2706G	3921T	4454C	4769G	7028T	8701G	8860G	8886A	9540C	10398G	10400T	10873C	11719A	12372A	12477C	12705T	14323A	14766T	14783C	15043A	15262C	15301A	15326G
M5a2a1a2	16129A	16182M	16183M	16223T	16264T	16265C	16519Y	73G	263G	315.1c	489C	709A	750G	1438G	1888A	2706G	3921T	4454C	4769G	7028T	8701G	8860G	8886A	9540C	10398G	10400T	10873C	11719A	12477C	12705T	14323A	14766T	14783C	15043A	15262C	15301A	15326G
M5a2a2	16129A	16144A	16182M	16183M	16223T	16519Y	73G	263G	315.1c	489C	709A	750G	1438G	1888A	2706G	3399G	3921T	4454C	4769G	7028T	8701G	8860G	9540C	10398G	10400T	10873C	11719A	12477C	12705T	14323A	14766T	14783C	15043A	15262C	15301A	15326G
M5a2a3	16114A	16129A	16182M	16183M	16223T	16519Y	73G	263G	315.1c	489C	709A	750G	1438G	1888A	2706G	3921T	4454C	4769G	7028T	8701G	8860G	9540C	10398G	10400T	10873C	11719A	12477C	12705T	13590A	14323A	14766T	14783C	15043A	15262C	15301A	15326G
M5a2a4	16129A	16182M	16183M	16223T	16519Y	73G	199C	263G	315.1c	489C	709A	750G	1438G	1888A	2706G	3921T	4454C	4769G	4991A	7028T	8158G	8701G	8860G	9540C	10398G	10400T	10685A	10873C	11719A	12477C	12705T	14323A	14766T	14783C	15043A	15262C	15301A	15326G
M5a3	16129A	16182M	16183M	16223T	16295T	16519Y	73G	194T	263G	315.1c	489C	709A	750G	1438G	1888A	2706G	3921T	4769G	7028T	8701G	8860G	9540C	10398G	10400T	10873C	11719A	12477C	12705T	14323A	14766T	14783C	15043A	15301A	15326G
M5a3a	16129A	16182M	16183M	16223T	16295T	16519Y	73G	194T	263G	315.1c	489C	709A	750G	1438G	1888A	2706G	3921T	4769G	6378C	7028T	8547C	8701G	8860G	9540C	10398G	10400T	10873C	11719A	12477C	12705T	14323A	14766T	14783C	15043A	15301A	15326G
M5a3b	16129A	16182M	16183M	16189C	16223T	16295T	16519Y	73G	194T	263G	315.1c	489C	709A	750G	1438G	1888A	2706G	3921T	4769G	7028T	7421G	8701G	8860G	9540C	10398G	10400T	10873C	11719A	12477C	12705T	14323A	14766T	14783C	15043A	15301A	15326G
M5a4	16129A	16182M	16183M	16223T	16224C	16311C	16519Y	73G	146C	263G	315.1c	489C	709A	750G	1438G	1888A	2706G	3921T	4769G	7028T	8701G	8860G	9540C	10398G	10400T	10547T	10873C	11719A	12477C	12705T	14323A	14766T	14783C	15043A	15301A	15326G
M5a5	16129A	16182M	16183M	16223T	16519Y	73G	263G	315.1c	489C	709A	750G	1438G	1888A	2706G	3921T	4769G	7028T	8701G	8860G	9540C	10398G	10400T	10873C	11719A	11914A	12477C	12705T	14323A	14766T	14783C	15043A	15301A	15326G	15672C
M5d	16129A	16182M	16183M	16223T	16311C	16519Y	73G	146C	263G	315.1c	489C	709A	750G	1438G	1888A	2706G	3826C	3921T	4769G	7028T	8701G	8860G	9540C	10398G	10400T	10873C	11719A	12705T	13215C	14323A	14766T	14783C	15043A	15301A	15326G
M5b'c	16129A	16182M	16183M	16223T	16519Y	73G	263G	315.1c	489C	750G	1438G	1888A	2706G	4769G	7028T	8701G	8860G	9540C	10398G	10400T	10873C	11719A	12705T	13368A	14766T	14783C	15043A	15301A	15326G
M5b	16129A	16182M	16183M	16223T	16519Y	73G	263G	315.1c	489C	750G	1438G	1888A	2706G	4769G	7028T	8701G	8784T	8860G	9540C	10398G	10400T	10873C	11719A	12705T	13368A	14766T	14783C	15043A	15301A	15326G
M5b1	16086C	16108T	16129A	16182M	16183M	16223T	16278T	16519Y	73G	263G	315.1c	489C	750G	1438G	1888A	2706G	4769G	5147A	7028T	8701G	8784T	8860G	9540C	10398G	10400T	10873C	11719A	12705T	13368A	14066T	14766T	14783C	15043A	15301A	15326G
M5b2	16048A	16129A	16182M	16183M	16223T	16519Y	73G	263G	315.1c	489C	750G	1438G	1888A	2706G	3744G	4769G	7028T	8701G	8784T	8860G	9540C	10398G	10400T	10873C	11719A	12705T	13368A	14766T	14783C	15043A	15301A	15326G
M5b2a	16048A	16129A	16182M	16183M	16223T	16390A	16519Y	73G	263G	315.1c	489C	750G	1438G	1888A	2706G	3744G	4769G	7028T	8005C	8701G	8784T	8860G	9540C	10398G	10400T	10873C	11719A	12705T	13368A	14766T	14783C	15043A	15301A	15326G
M5b2b	16048A	16129A	16182M	16183M	16223T	16519Y	73G	263G	315.1c	489C	750G	1438G	1888A	2706G	3744G	4769G	6293C	7028T	8701G	8784T	8860G	9540C	10398G	10400T	10873C	11719A	12705T	13368A	14766T	14783C	15043A	15301A	15326G
M5b2b1	16048A	16129A	16182M	16183M	16223T	16519Y	73G	263G	315.1c	455.1T	460C	489C	750G	1438G	1888A	2706G	3744G	4769G	6293C	7028T	8701G	8784T	8860G	9540C	10398G	10400T	10873C	11719A	12705T	13368A	14766T	14783C	15043A	15301A	15326G
M5b2b1a	16048A	16129A	16182M	16183M	16223T	16519Y	73G	263G	315.1c	455.1T	460C	489C	750G	1438G	1888A	2706G	3744G	4769G	6293C	7028T	8701G	8784T	8860G	9540C	10166C	10398G	10400T	10873C	11719A	12279G	12705T	13368A	14410C	14766T	14783C	15043A	15301A	15326G
M5c	16129A	16182M	16183M	16223T	16519Y	73G	263G	315.1c	489C	575T	750G	1438G	1888A	2706G	4769G	5319G	7028T	8701G	8860G	9540C	10398G	10400T	10873C	11719A	12705T	13368A	14766T	14783C	15043A	15301A	15326G
M5c1	16129A	16182M	16183M	16223T	16519Y	73G	150T	263G	315.1c	489C	575T	750G	1438G	1888A	2706G	4769G	4851T	5319G	6413C	7028T	8701G	8860G	9540C	10398G	10400T	10873C	11719A	12705T	13708A	14766T	14783C	15043A	15301A	15326G
M5c2	16129A	16182M	16183M	16223T	16240G	16291T	16519Y	73G	263G	315.1c	472G	489C	575T	750G	1438G	2706G	4769G	5319G	7028T	8701G	8860G	9540C	10398G	10400T	10873C	11719A	12705T	13368A	14766T	14783C	15043A	15301A	15326G	15896G
M6	16182M	16183M	16223T	16362C	16519Y	73G	263G	315.1c	461T	489C	750G	1438G	2706G	4769G	5301G	5558G	7028T	8701G	8860G	9540C	10398G	10400T	10640C	10873C	11719A	12705T	14128G	14766T	14783C	15043A	15301A	15326G
M6a	16182M	16183M	16223T	16231C	16362C	16519Y	73G	263G	315.1c	461T	489C	750G	1438G	2706G	3537G	4769G	5082C	5301G	5558G	7028T	8701G	8860G	9540C	10398G	10400T	10640C	10873C	11719A	12705T	14128G	14766T	14783C	15043A	15301A	15326G
M6a1	16182M	16183M	16223T	16231C	16362C	16519Y	73G	263G	315.1c	461T	489C	750G	1438G	2706G	3486T	3537G	4769G	5082C	5301G	5558G	7028T	8701G	8860G	9329A	9540C	10398G	10400T	10640C	10873C	11719A	12705T	13966G	14128G	14766T	14783C	15043A	15301A	15326G
M6a1a	16182M	16183M	16223T	16231C	16356C	16362C	16519Y	73G	263G	315.1c	461T	489C	750G	1438G	2706G	3486T	3537G	4769G	5082C	5301G	5558G	7028T	8701G	8860G	9329A	9540C	10398G	10400T	10640C	10873C	11719A	12507G	12705T	13966G	14128G	14766T	14783C	15043A	15301A	15326G
M6a1b	16182M	16183M	16188T	16223T	16231C	16362C	16519Y	73G	146C	152C	263G	315.1c	461T	489C	750G	1438G	2706G	3486T	3537G	4769G	5082C	5301G	5319G	5558G	5585A	7028T	8110C	8701G	8860G	9329A	9540C	10398G	10400T	10640C	10873C	11314G	11719A	12705T	13966G	14128G	14766T	14783C	15043A	15094T	15301A	15326G
M6a2	16182M	16183M	16223T	16231C	16291T	16319A	16362C	16519Y	73G	228A	263G	315.1c	461T	489C	750G	1438G	2706G	3537G	4769G	5082C	5301G	5558G	7028T	7118G	8701G	8860G	9540C	10398G	10400T	10640C	10873C	11719A	12705T	14128G	14766T	14783C	15043A	15301A	15326G
M6b	16182M	16183M	16184T	16223T	16256G	16311C	16362C	16519Y	73G	263G	315.1c	461T	489C	750G	1438G	2706G	4769G	5301G	5558G	7028T	8281del	8282del	8283del	8284del	8285del	8286del	8287del	8288del	8289del	8701G	8860G	9540C	10398G	10400T	10640C	10873C	11719A	12705T	14128G	14766T	14783C	15043A	15301A	15326G
M7	16182M	16183M	16223T	16519Y	73G	263G	315.1c	489C	750G	1438G	2706G	4769G	6455T	7028T	8701G	8860G	9540C	9824C	10398G	10400T	10873C	11719A	12705T	14766T	14783C	15043A	15301A	15326G
M7a	16182M	16183M	16209C	16223T	16519Y	73G	263G	315.1c	489C	750G	1438G	2626C	2706G	2772T	4386C	4769G	4958G	6455T	7028T	8701G	8860G	9540C	9824C	10398G	10400T	10873C	11719A	12705T	12771A	14766T	14783C	15043A	15301A	15326G
M7a+16324	16182M	16183M	16209C	16223T	16324C	16519Y	73G	263G	315.1c	489C	750G	1438G	2626C	2706G	2772T	4386C	4769G	4958G	6455T	7028T	8701G	8860G	9540C	9824C	10398G	10400T	10873C	11719A	12705T	12771A	14766T	14783C	15043A	15301A	15326G
M7a1	16182M	16183M	16209C	16223T	16324C	16519Y	73G	263G	315.1c	489C	750G	1438G	2626C	2706G	2772T	4386C	4769G	4958G	5899.1C	6455T	7028T	8701G	8860G	9540C	9824C	10398G	10400T	10873C	11719A	12705T	12771A	14364A	14766T	14783C	15043A	15301A	15326G
M7a1a	16182M	16183M	16209C	16223T	16324C	16519Y	73G	263G	315.1c	489C	750G	1438G	2626C	2706G	2772T	4386C	4769G	4958G	5899.1C	6455T	7028T	8701G	8860G	9540C	9824C	10398G	10400T	10873C	11017C	11084G	11719A	12705T	12771A	14364A	14766T	14783C	15043A	15301A	15326G
M7a1a1	16182M	16183M	16209C	16223T	16324C	16519Y	73G	263G	315.1c	489C	750G	1438G	2626C	2706G	2772T	4386C	4769G	4958G	5899.1C	6455T	7028T	8701G	8860G	9540C	9824C	10398G	10400T	10873C	11017C	11084G	11719A	11722C	12705T	12771A	14364A	14766T	14783C	15043A	15301A	15326G
M7a1a1a	16182M	16183M	16209C	16223T	16324C	16519Y	73G	263G	315.1c	489C	750G	1438G	2626C	2706G	2772T	4386C	4769G	4958G	5899.1C	6455T	7028T	8701G	8860G	9299G	9540C	9824C	10398G	10400T	10873C	11017C	11084G	11719A	11722C	12705T	12771A	14364A	14766T	14783C	15043A	15301A	15326G
M7a1a2	16182M	16183M	16189C	16209C	16223T	16324C	16519Y	73G	207A	263G	315.1c	489C	750G	1438G	1442A	2626C	2706G	2772T	4386C	4769G	4958G	5899.1C	6455T	7028T	8701G	8860G	9540C	9824C	10398G	10400T	10873C	11017C	11084G	11719A	12705T	12771A	14364A	14766T	14783C	15043A	15218G	15301A	15326G
M7a1a3	16182M	16183M	16209C	16223T	16324C	16519Y	73G	263G	315.1c	489C	750G	1438G	2626C	2706G	2772T	4386C	4769G	4958G	5899.1C	6455T	7028T	8701G	8860G	9540C	9824C	10398G	10400T	10873C	11017C	11084G	11167G	11701C	11719A	12705T	12771A	14364A	14766T	14783C	15043A	15301A	15326G
M7a1a4	16182M	16183M	16209C	16223T	16324C	16519Y	73G	263G	315.1c	489C	750G	1438G	2626C	2706G	2772T	4047C	4386C	4769G	4958G	5899.1C	6455T	7028T	8701G	8860G	9540C	9824C	10398G	10400T	10873C	11017C	11084G	11719A	12705T	12771A	14185T	14364A	14766T	14783C	15043A	15301A	15326G
M7a1a4a	16182M	16183M	16209C	16223T	16324C	16519Y	73G	263G	315.1c	489C	750G	1438G	2626C	2706G	2772T	4047C	4386C	4769G	4958G	5899.1C	6455T	7028T	8701G	8860G	9540C	9824C	10398G	10400T	10873C	11017C	11084G	11368C	11719A	12705T	12771A	14148G	14185T	14364A	14766T	14783C	15043A	15301A	15326G	15886T
M7a1a5	16182M	16183M	16209C	16223T	16324C	16519Y	73G	263G	315.1c	489C	750G	1438G	2626C	2706G	2772T	4386C	4769G	4958G	5899.1C	6455T	7028T	8701G	8860G	9540C	9824C	10398G	10400T	10873C	11017C	11084G	11719A	12705T	12771A	13768C	14364A	14766T	14783C	15043A	15301A	15326G
M7a1a5a	16182M	16183M	16209C	16223T	16324C	16519Y	73G	263G	315.1c	489C	750G	1438G	2626C	2706G	2772T	4386C	4769G	4958G	5899.1C	6455T	7028T	7852A	8701G	8860G	9540C	9824C	10398G	10400T	10873C	11017C	11084G	11719A	12705T	12771A	13768C	14364A	14766T	14783C	15043A	15301A	15326G
M7a1a6	16182M	16183M	16209C	16223T	16324C	16519Y	73G	263G	315.1c	489C	750G	1438G	2626C	2706G	2772T	3756G	4386C	4769G	4958G	5899.1C	6455T	7028T	8701G	8860G	9540C	9824C	10398G	10400T	10873C	11017C	11084G	11719A	12705T	12771A	14364A	14766T	14783C	15043A	15301A	15326G
M7a1a6a	16182M	16183M	16209C	16324C	16519Y	73G	152C	263G	315.1c	489C	750G	1438G	2626C	2706G	2772T	3756G	4386C	4769G	4958G	5899.1C	6455T	7028T	8701G	8860G	9540C	9824C	10398G	10400T	10873C	11017C	11084G	11719A	12705T	12771A	14364A	14766T	14783C	15043A	15301A	15326G
M7a1a7	16182M	16183M	16209C	16223T	16291T	16324C	16519Y	73G	263G	315.1c	489C	750G	1438G	2626C	2706G	2772T	4386C	4769G	4958G	5899.1C	6455T	7028T	8701G	8860G	9540C	9824C	10398G	10400T	10873C	11017C	11084G	11719A	12705T	12771A	14364A	14766T	14783C	15043A	15301A	15326G
M7a1a8	16182M	16183M	16209C	16223T	16233G	16324C	16519Y	73G	263G	315.1c	489C	750G	1438G	2626C	2706G	2772T	4386C	4769G	4958G	5899.1C	6455T	7028T	8701G	8860G	9540C	9824C	10398G	10400T	10873C	11017C	11084G	11719A	12705T	12771A	13500C	14364A	14766T	14783C	15043A	15301A	15326G
M7a1a9	16182M	16183M	16209C	16223T	16324C	16519Y	73G	263G	315.1c	489C	750G	1438G	2626C	2706G	2772T	4048A	4386C	4769G	4958G	5899.1C	6455T	7028T	8701G	8860G	9540C	9824C	10398G	10400T	10873C	11017C	11084G	11719A	12705T	12771A	14364A	14766T	14783C	15043A	15301A	15326G
M7a1b	16182M	16183M	16209C	16223T	16324C	16519Y	73G	263G	315.1c	489C	750G	1438G	2626C	2706G	2772T	4386C	4769G	4958G	5899.1C	6018A	6455T	7028T	7403G	8701G	8860G	9540C	9824C	10398G	10400T	10873C	11719A	12705T	12771A	13110T	14364A	14766T	14783C	15043A	15301A	15326G
M7a1b1	16182M	16183M	16209C	16223T	16324C	16519Y	73G	204C	207A	263G	315.1c	408A	489C	750G	1438G	1977C	2626C	2706G	2772T	4386C	4769G	4958G	5899.1C	6018A	6455T	7028T	7403G	8701G	8860G	9540C	9824C	10398G	10400T	10873C	11719A	12705T	12771A	13110T	14364A	14766T	14783C	15043A	15301A	15326G
M7a1b2	16182M	16183M	16209C	16223T	16324C	16519Y	73G	152C	263G	315.1c	489C	750G	1438G	2626C	2706G	2772T	3316A	4386C	4769G	4958G	5899.1C	6018A	6455T	7028T	7403G	7784G	8701G	8860G	9540C	9824C	10398G	10400T	10873C	11719A	12705T	12771A	13032G	13110T	13788T	14364A	14766T	14783C	15043A	15301A	15326G	15844G
M7a2	16182M	16183M	16209C	16223T	16519Y	73G	263G	315.1c	489C	750G	1438G	2626C	2706G	2772T	4386C	4769G	4958G	6455T	7028T	8701G	8860G	9540C	9824C	10398G	10400T	10873C	11719A	12705T	12771A	14766T	14783C	15043A	15301A	15326G	15422G
M7a2a	16140C	16182M	16183M	16209C	16223T	16519Y	73G	146C	263G	315.1c	489C	750G	1438G	2626C	2706G	2772T	4386C	4769G	4958G	6455T	7028T	8701G	8860G	9540C	9824C	10398G	10400T	10873C	11719A	12705T	12771A	14766T	14783C	15043A	15301A	15326G	15422G
M7a2a1	16093C	16140C	16182M	16183M	16209C	16223T	16519Y	73G	146C	263G	315.1c	489C	750G	1438G	2626C	2706G	2772T	4386C	4769G	4958G	6455T	7028T	8176C	8701G	8860G	9540C	9824C	10398G	10400T	10873C	11719A	12234G	12705T	12771A	14766T	14783C	15043A	15301A	15326G	15422G
M7a2a2	16140C	16182M	16183M	16209C	16223T	16519Y	73G	146C	263G	315.1c	489C	750G	960.1C	961C	1438G	2626C	2706G	2772T	4386C	4769G	4958G	6455T	7028T	8005C	8701G	8860G	9540C	9824C	10398G	10400T	10873C	11719A	12705T	12771A	14766T	14783C	15043A	15301A	15326G	15422G
M7a2a3	16140C	16182M	16183M	16187T	16209C	16223T	16519Y	73G	146C	263G	315.1c	489C	750G	1438G	1888A	2626C	2706G	2772T	4093G	4386C	4769G	4958G	6455T	7028T	8701G	8860G	9540C	9824C	10398G	10400T	10873C	10966C	11719A	12705T	12771A	14766T	14783C	15043A	15301A	15326G	15422G
M7a2a3a	16140C	16182M	16183M	16187T	16209C	16223T	16519Y	73G	146C	263G	315.1c	489C	750G	1438G	1888A	2626C	2706G	2772T	4093G	4386C	4769G	4958G	6284R	6455T	7028T	8701G	8860G	9540C	9824C	10398G	10400T	10873C	10966C	11719A	12705T	12771A	14766T	14783C	15043A	15301A	15326G	15422G	15449C
M7b'c	16182M	16183M	16223T	16519Y	73G	263G	315.1c	489C	750G	1438G	2706G	4071T	4769G	6455T	7028T	8701G	8860G	9540C	9824C	10398G	10400T	10873C	11719A	12705T	14766T	14783C	15043A	15301A	15326G
M7b	16182M	16183M	16223T	16519Y	73G	263G	315.1c	489C	750G	1438G	2706G	4071T	4769G	6455T	7028T	8701G	8860G	9540C	9824C	10398G	10400T	10873C	11719A	12405T	12705T	14766T	14783C	15043A	15301A	15326G
M7b1	16129A	16182M	16183M	16223T	16519Y	73G	263G	315.1c	489C	750G	1438G	2706G	4071T	4769G	5351G	5460A	6455T	7028T	7684C	7853A	8701G	8860G	9540C	9824C	10398G	10400T	10873C	11719A	12405T	12705T	14766T	14783C	15043A	15301A	15326G
M7b1a	16129A	16182M	16183M	16223T	16297C	16519Y	73G	199C	263G	315.1c	489C	750G	1438G	2706G	4048A	4071T	4164G	4769G	5351G	5460A	6455T	6680C	7028T	7684C	7853A	8701G	8860G	9540C	9824C	10398G	10400T	10873C	11719A	12405T	12705T	14766T	14783C	15043A	15301A	15326G
M7b1a1	16129A	16182M	16183M	16223T	16297C	16519Y	73G	150T	199C	263G	315.1c	489C	750G	1438G	2706G	4048A	4071T	4164G	4769G	5351G	5460A	6455T	6680C	7028T	7684C	7853A	8701G	8860G	9540C	9824C	10398G	10400T	10873C	11719A	12405T	12705T	12811C	14766T	14783C	15043A	15301A	15326G
M7b1a1a	16129A	16182M	16183M	16189C	16223T	16297C	16519Y	73G	150T	199C	263G	315.1c	489C	750G	1438G	2706G	4048A	4071T	4164G	4769G	5351G	5460A	6455T	6680C	7028T	7684C	7853A	8701G	8860G	9540C	9824C	10398G	10400T	10873C	11719A	12405T	12705T	12811C	14766T	14783C	15043A	15301A	15326G
M7b1a1a1	16129A	16182M	16183M	16189C	16223T	16297C	16298C	16519Y	73G	150T	199C	263G	315.1c	489C	750G	1438G	2706G	4048A	4071T	4164G	4769G	5351G	5460A	6455T	6680C	7028T	7684C	7853A	8701G	8860G	9540C	9824C	10345C	10398G	10400T	10873C	11719A	12405T	12705T	12811C	14766T	14783C	15043A	15301A	15326G
M7b1a1a1a	16129A	16182M	16183M	16189C	16223T	16297C	16298C	16519Y	73G	150T	199C	263G	315.1c	489C	750G	1438G	2706G	4048A	4071T	4164G	4769G	5351G	5460A	6455T	6680C	7028T	7684C	7853A	8020A	8701G	8860G	9540C	9824C	10345C	10398G	10400T	10873C	11719A	12405T	12705T	12811C	14766T	14783C	15043A	15301A	15326G
M7b1a1a1b	16129A	16182M	16183M	16189C	16223T	16297C	16298C	16519Y	73G	150T	199C	263G	315.1c	489C	750G	1438G	2706G	4048A	4071T	4113A	4164G	4769G	5351G	5460A	6455T	6680C	7028T	7684C	7853A	8701G	8860G	9540C	9824C	10345C	10398G	10400T	10873C	11719A	12405T	12705T	12811C	14766T	14783C	15043A	15301A	15326G
M7b1a1a1b1	16129A	16182M	16183M	16189C	16223T	16297C	16298C	16519Y	73G	150T	199C	263G	315.1c	489C	750G	1438G	2706G	4048A	4071T	4113A	4164G	4769G	5351G	5460A	6455T	6680C	7028T	7269A	7684C	7853A	8701G	8860G	9540C	9824C	10345C	10398G	10400T	10873C	11719A	12405T	12705T	12811C	14766T	14783C	15043A	15301A	15326G
M7b1a1a1c	16129A	16182M	16183M	16189C	16223T	16297C	16298C	16519Y	73G	150T	195A	199C	263G	315.1c	489C	750G	1438G	2706G	4048A	4071T	4164G	4769G	5351G	5460A	6455T	6680C	7028T	7684C	7853A	8701G	8860G	9540C	9824C	10345C	10398G	10400T	10873C	11719A	12405T	12705T	12811C	14766T	14783C	15043A	15301A	15326G
M7b1a1a1d	16129A	16182M	16183M	16189C	16223T	16297C	16298C	16519Y	73G	150T	199C	263G	315.1c	489C	750G	1438G	2706G	4048A	4071T	4164G	4769G	5351G	5460A	6455T	6680C	7028T	7684C	7853A	7961C	8701G	8860G	9540C	9824C	10345C	10398G	10400T	10873C	11719A	12405T	12705T	12811C	14766T	14783C	15043A	15301A	15326G
M7b1a1a2	16129A	16182M	16183M	16189C	16223T	16297C	16519Y	73G	150T	199C	263G	315.1c	489C	750G	1438G	1694C	2706G	4048A	4071T	4164G	4769G	5351G	5460A	6455T	6680C	7028T	7684C	7853A	8701G	8860G	9540C	9824C	10398G	10400T	10873C	11659T	11719A	12405T	12705T	12811C	14766T	14783C	15043A	15301A	15326G
M7b1a1a3	16129A	16182M	16183M	16189C	16223T	16297C	16519Y	73G	150T	199C	204C	263G	315.1c	456Y	489C	750G	1438G	2706G	4048A	4071T	4164G	4769G	5351G	5460A	6455T	6680C	7028T	7684C	7853A	8701G	8860G	9540C	9824C	10398G	10400T	10873C	11719A	12405T	12705T	12811C	14766T	14783C	14978G	15043A	15301A	15326G
M7b1a1b	16182M	16183M	16223T	16297C	16519Y	73G	150T	199C	204C	263G	315.1c	489C	750G	1438G	2706G	3483A	4048A	4071T	4164G	4769G	5351G	5460A	6455T	6680C	7028T	7684C	7853A	8701G	8860G	9540C	9824C	10398G	10400T	10873C	11719A	12405T	12705T	12811C	14766T	14783C	15043A	15301A	15326G
M7b1a1+(16192)	16129A	16182M	16183M	16192Y	16223T	16297C	16519Y	73G	150T	199C	263G	315.1c	489C	750G	1438G	2706G	4048A	4071T	4164G	4769G	5351G	5460A	6455T	6680C	7028T	7684C	7853A	8701G	8860G	9540C	9824C	10398G	10400T	10873C	11719A	12405T	12705T	12811C	14766T	14783C	15043A	15301A	15326G
M7b1a1c	16092C	16129A	16182M	16183M	16192Y	16223T	16297C	16519Y	73G	150T	159C	199C	263G	315.1c	489C	750G	1438G	2706G	4048A	4071T	4164G	4769G	5351G	5460A	6455T	6680C	7028T	7684C	7853A	8701G	8860G	9540C	9824C	10159T	10398G	10400T	10873C	11719A	11944C	12405T	12705T	12811C	14766T	14783C	15043A	15301A	15326G
M7b1a1c1	16092C	16129A	16182M	16183M	16192Y	16223T	16254G	16297C	16519Y	73G	150T	159C	182T	199C	263G	315.1c	489C	750G	1438G	2706G	4048A	4071T	4164G	4769G	5351G	5460A	6455T	6680C	7028T	7684C	7853A	8701G	8860G	9540C	9824C	10159T	10398G	10400T	10873C	11719A	11944C	12405T	12705T	12811C	14766T	14783C	15043A	15301A	15326G
M7b1a1d	16129A	16182M	16183M	16192Y	16223T	16297C	16519Y	73G	150T	199C	263G	315.1c	489C	750G	1438G	2706G	4048A	4071T	4164G	4769G	5351G	5460A	6125G	6455T	6680C	7028T	7684C	7853A	8701G	8860G	9540C	9824C	10398G	10400T	10873C	11719A	12405T	12705T	12811C	14766T	14783C	15043A	15301A	15326G
M7b1a1d1	16129A	16182M	16183M	16192Y	16223T	16297C	16519Y	73G	150T	199C	263G	315.1c	489C	750G	980C	1438G	2706G	4048A	4071T	4164G	4769G	5351G	5460A	6125G	6455T	6680C	7028T	7684C	7853A	8701G	8860G	9540C	9824C	10398G	10400T	10873C	11719A	12405T	12705T	12811C	14766T	14783C	15043A	15301A	15326G
M7b1a1e	16129A	16182M	16183M	16192Y	16223T	16297C	16519Y	73G	150T	199C	263G	315.1c	489C	750G	1438G	2706G	4048A	4071T	4164G	4769G	5351G	5460A	6228T	6455T	6680C	7028T	7684C	7853A	8701G	8860G	9540C	9824C	10398G	10400T	10873C	11719A	12405T	12705T	12811C	14766T	14783C	15043A	15301A	15326G
M7b1a1e1	16129A	16182M	16183M	16192Y	16223T	16297C	16519Y	73G	150T	199C	263G	315.1c	489C	750G	1438G	2706G	4048A	4071T	4164G	4769G	5351G	5460A	6228T	6455T	6680C	7028T	7684C	7853A	8701G	8860G	9540C	9824C	10232G	10398G	10400T	10873C	11719A	12405T	12705T	12811C	14766T	14783C	15043A	15301A	15326G
M7b1a1e2	16129A	16182M	16183M	16192Y	16223T	16297C	16519Y	16527T	73G	150T	199C	263G	315.1c	489C	750G	1438G	2706G	4048A	4071T	4164G	4769G	5351G	5460A	6228T	6455T	6680C	7028T	7684C	7853A	8701G	8860G	9540C	9732Y	9824C	10398G	10400T	10873C	11407T	11719A	12405T	12705T	12811C	14766T	14783C	15043A	15301A	15326G
M7b1a1f	16129A	16182M	16183M	16192Y	16223T	16297C	16519Y	73G	150T	199C	263G	315.1c	489C	750G	1438G	2706G	4048A	4071T	4164G	4769G	5351G	5460A	6455T	6680C	7028T	7684C	7853A	8110C	8701G	8860G	9540C	9824C	10398G	10400T	10873C	11719A	12405T	12705T	12811C	14766T	14783C	15043A	15301A	15326G
M7b1a1g	16129A	16182M	16183M	16192Y	16223T	16297C	16519Y	73G	150T	199C	263G	315.1c	489C	750G	1438G	2706G	4048A	4071T	4164G	4769G	5252A	5351G	5460A	6455T	6680C	7028T	7598A	7684C	7853A	8701G	8860G	9540C	9824C	10398G	10400T	10873C	11719A	12405T	12705T	12811C	14766T	14783C	15043A	15301A	15326G
M7b1a1h	16129A	16182M	16183M	16192Y	16223T	16297C	16519Y	73G	150T	199C	263G	315.1c	489C	750G	1438G	2706G	4048A	4071T	4164G	4769G	5351G	5460A	6455T	6680C	7028T	7684C	7853A	8701G	8860G	9540C	9824C	10397G	10398G	10400T	10873C	11719A	12405T	12705T	12811C	14766T	14783C	15043A	15301A	15326G
M7b1a1i	16126C	16129A	16182M	16183M	16192Y	16223T	16297C	16519Y	73G	150T	199C	263G	315.1c	489C	750G	1438G	2706G	4048A	4071T	4164G	4769G	5351G	5460A	6455T	6680C	7028T	7684C	7853A	8701G	8860G	9540C	9824C	10398G	10400T	10873C	11719A	12405T	12705T	12811C	14766T	14783C	15043A	15301A	15326G
M7b1a1i1	16126C	16129A	16182M	16183M	16192Y	16223T	16297C	16519Y	73G	146C	150T	199C	263G	315.1c	489C	750G	1438G	2706G	3995G	4048A	4071T	4164G	4769G	5351G	5460A	6455T	6680C	7028T	7684C	7853A	8701G	8860G	9540C	9824C	10398G	10400T	10873C	11719A	12405T	12705T	12811C	14766T	14783C	15043A	15301A	15326G
M7b1a2	16086C	16129A	16182M	16183M	16297C	16519Y	73G	199C	263G	315.1c	489C	750G	1438G	1664A	2706G	4048A	4071T	4164G	4769G	5351G	5460A	6351C	6455T	6680C	7028T	7684C	7853A	8701G	8860G	9468G	9540C	9824C	10398G	10400T	10497T	10873C	11719A	12121C	12405T	12705T	14115T	14766T	14783C	15043A	15301A	15326G
M7b1a2a	16086C	16129A	16182M	16183M	16297C	16324C	16519Y	73G	199C	263G	315.1c	489C	750G	1438G	1664A	2706G	4048A	4071T	4164G	4769G	5351G	5460A	6351C	6455T	6680C	7028T	7684C	7853A	8701G	8860G	9468G	9540C	9824C	10398G	10400T	10497T	10873C	11719A	12121C	12405T	12705T	14115T	14766T	14783C	15043A	15301A	15326G
M7b1a2a1	16086C	16129A	16182M	16183M	16297C	16324C	16519Y	73G	199C	263G	315.1c	489C	750G	1438G	1664A	2706G	4048A	4071T	4164G	4454C	4769G	5351G	5460A	6351C	6455T	6680C	7028T	7684C	7853A	8701G	8860G	9468G	9540C	9824C	10398G	10400T	10497T	10873C	11719A	12121C	12405T	12705T	14115T	14766T	14783C	15043A	15301A	15326G
M7b1a2a1a	16086C	16129A	16182M	16183M	16297C	16324C	16519Y	73G	199C	263G	315.1c	489C	709A	750G	1438G	1664A	2706G	4048A	4071T	4164G	4454C	4769G	5351G	5460A	6351C	6455T	6680C	7028T	7175C	7684C	7853A	8701G	8860G	9468G	9540C	9824C	10398G	10400T	10497T	10873C	11719A	12121C	12405T	12705T	14115T	14766T	14783C	15043A	15301A
M7b1a2a1b	16086C	16129A	16182M	16183M	16297C	16324C	16519Y	73G	199C	263G	315.1c	489C	750G	1438G	1664A	2706G	4048A	4071T	4164G	4454C	4769G	5351G	5460A	6351C	6455T	6680C	7028T	7684C	7853A	8701G	8860G	9468G	9540C	9824C	10398G	10400T	10497T	10873C	11719A	12121C	12405T	12705T	13965C	14115T	14766T	14783C	15043A	15301A	15326G
M7b1a2a1b1	16086C	16129A	16182M	16183M	16297C	16324C	16519Y	73G	199C	263G	315.1c	471C	489C	750G	1438G	1664A	2706G	4048A	4071T	4164G	4454C	4769G	5351G	5460A	6351C	6455T	6680C	7028T	7684C	7853A	8701G	8860G	9468G	9540C	9824C	10398G	10400T	10497T	10873C	11719A	12121C	12405T	12705T	13965C	14115T	14766T	14783C	15043A	15301A
M7b1b	16129A	16152C	16179T	16182M	16183M	16192T	16223T	16362C	16519Y	73G	263G	315.1c	489C	750G	958T	1438G	2706G	4071T	4769G	5351G	5460A	6455T	7028T	7684C	7853A	8701G	8860G	9540C	9824C	10398G	10400T	10873C	11719A	12358G	12405T	12705T	14053G	14314G	14766T	14783C	15043A	15301A	15326G
M7b2	16182M	16183M	16184T	16223T	16519Y	73G	263G	315.1c	489C	723G	750G	1438G	2706G	3140G	4071T	4769G	5324T	6455T	7028T	8027A	8701G	8860G	9540C	9824C	10398G	10400T	10873C	11719A	12405T	12705T	14284T	14766T	14783C	15043A	15301A	15326G
M7b2a	16086C	16182M	16183M	16184T	16223T	16235G	16519Y	73G	263G	315.1c	489C	723G	750G	1438G	2706G	3140G	4071T	4769G	5324T	6455T	7028T	8027A	8701G	8860G	9540C	9824C	10398G	10400T	10873C	11719A	12405T	12705T	14284T	14766T	14783C	15043A	15301A	15326G
M7c	16182M	16183M	16223T	16519Y	73G	146C	263G	315.1c	489C	750G	1438G	2706G	4071T	4769G	4850T	6455T	7028T	8701G	8860G	9540C	9824C	10398G	10400T	10873C	11665T	11719A	12091C	12705T	14766T	14783C	15043A	15301A	15326G
M7c1	16182M	16183M	16223T	16295Y	16519Y	73G	146C	199C	263G	315.1c	489C	750G	1438G	2706G	4071T	4769G	4850T	5442C	6455T	7028T	8701G	8860G	9540C	9824C	10398G	10400T	10873C	11665T	11719A	12091C	12705T	14766T	14783C	15043A	15301A	15326G
M7c1a	16182M	16183M	16223T	16295Y	16519Y	73G	146C	199C	263G	315.1c	489C	750G	1438G	2706G	3882A	4071T	4769G	4850T	5442C	6455T	7028T	8701G	8860G	9540C	9824C	10398G	10400T	10873C	11665T	11719A	12091C	12705T	14766T	14783C	15043A	15301A	15326G
M7c1a1	16182M	16183M	16223T	16295Y	16519Y	73G	146C	199C	263G	315.1c	489C	750G	1438G	2706G	3882A	4071T	4769G	4850T	5442C	6455T	7028T	8701G	8860G	9540C	9824C	10398G	10400T	10873C	11665T	11719A	12091C	12372A	12705T	13759A	14766T	14783C	15043A	15301A	15326G
M7c1a1a	16182M	16183M	16223T	16295Y	16519Y	73G	146C	199C	263G	315.1c	489C	750G	1438G	2706G	3882A	4071T	4769G	4850T	5442C	6455T	7028T	8701G	8860G	9540C	9824C	10398G	10400T	10873C	11665T	11719A	12091C	12372A	12705T	12810G	13759A	14766T	14783C	15043A	15301A	15326G
M7c1a1a1	16182M	16183M	16223T	16295Y	16519Y	73G	146C	199C	263G	315.1c	489C	750G	1438G	2706G	3882A	4071T	4769G	4850T	5442C	6455T	7028T	8701G	8860G	9266A	9540C	9824C	10398G	10400T	10873C	11665T	11719A	12091C	12372A	12705T	12810G	13759A	14766T	14783C	15043A	15301A	15326G
M7c1a1b	16182M	16183M	16223T	16295Y	16304C	16519Y	73G	199C	263G	315.1c	489C	750G	1438G	2706G	3736A	3882A	4071T	4769G	4850T	5442C	6455T	7028T	8701G	8860G	9540C	9824C	10398G	10400T	10586A	10873C	11665T	11719A	12091C	12372A	12705T	13759A	14766T	14783C	15043A	15301A	15326G
M7c1a1b1	16145A	16182M	16183M	16223T	16295Y	16304C	16519Y	73G	199C	263G	315.1c	489C	750G	1438G	2706G	3736A	3882A	4071T	4769G	4850T	5442C	6455T	7028T	8701G	8860G	9540C	9824C	10398G	10400T	10586A	10873C	11665T	11719A	12091C	12372A	12705T	13759A	14766T	14783C	15043A	15301A	15326G	15769G
M7c1a2	16182M	16183M	16223T	16294T	16295Y	16519Y	73G	146C	199C	263G	315.1c	489C	750G	1438G	2706G	3882A	4071T	4769G	4850T	5442C	6455T	7028T	8701G	8860G	9540C	9824C	10398G	10400T	10873C	11665T	11719A	12091C	12705T	14766T	14783C	15043A	15301A	15326G
M7c1a2a	16182M	16183M	16223T	16294T	16295Y	16519Y	73G	146C	199C	263G	315.1c	489C	750G	1438G	2706G	3882A	4071T	4769G	4850T	5442C	6053T	6455T	7028T	8701G	8860G	9540C	9824C	10398G	10400T	10873C	11665T	11719A	12091C	12705T	12804C	14755T	14766T	14783C	15043A	15301A	15326G
M7c1a2a1	16182M	16183M	16223T	16294T	16295Y	16519Y	73G	146C	199C	263G	315.1c	489C	750G	1438G	2706G	3882A	4071T	4769G	4850T	5442C	6053T	6455T	7028T	7961C	8701G	8860G	9540C	9824C	10398G	10400T	10873C	11665T	11719A	12091C	12705T	12804C	14755T	14766T	14783C	15043A	15301A	15326G
M7c1a3	16182M	16183M	16223T	16295Y	16319A	16519Y	73G	146C	199C	263G	315.1c	489C	750G	1438G	2706G	3882A	4071T	4769G	4850T	5442C	6455T	7028T	8701G	8860G	9540C	9824C	10398G	10400T	10873C	11665T	11719A	12091C	12705T	14766T	14783C	15043A	15301A	15326G
M7c1a3a	16182M	16183M	16223T	16295Y	16319A	16519Y	73G	146C	199C	263G	315.1c	489C	513A	750G	1438G	2706G	3882A	4071T	4769G	4850T	5442C	6455T	7028T	8701G	8860G	9540C	9824C	10398G	10400T	10873C	11665T	11719A	12091C	12705T	14766T	14783C	15043A	15301A	15326G
M7c1a4	16182M	16183M	16223T	16295Y	16519Y	73G	146C	199C	263G	315.1c	489C	750G	1438G	2706G	3882A	4071T	4769G	4850T	5442C	6455T	7028T	8701G	8860G	9540C	9824C	10398G	10400T	10873C	11665T	11719A	12091C	12705T	12906A	14766T	14783C	15043A	15301A	15326G
M7c1a4a	16182M	16183M	16223T	16295Y	16362C	16519Y	73G	146C	199C	263G	315.1c	489C	750G	1438G	2706G	3882A	4071T	4769G	4850T	5442C	6455T	7028T	8701G	8860G	9540C	9797C	9824C	10398G	10400T	10873C	11665T	11719A	11815A	12091C	12705T	12906A	14766T	14783C	15043A	15301A	15326G
M7c1a4b	16182M	16183M	16223T	16295Y	16519Y	73G	146C	199C	263G	315.1c	334C	489C	750G	1438G	2706G	3882A	4071T	4769G	4850T	5442C	5894G	6455T	7028T	8701G	8860G	9540C	9824C	10398G	10400T	10873C	11665T	11719A	12091C	12705T	12906A	14766T	14783C	15043A	15301A	15326G
M7c1a5	16182M	16183M	16223T	16295Y	16519Y	73G	146C	199C	263G	315.1c	373G	489C	750G	1438G	2706G	3882A	4071T	4452C	4769G	4850T	5442C	6455T	7028T	7960G	8701G	8860G	9540C	9824C	10398G	10400T	10873C	11389T	11665T	11719A	12091C	12705T	14766T	14783C	15043A	15301A	15326G	15787C	15924G
M7c1b	16182M	16183M	16223T	16295Y	16519Y	73G	146C	199C	263G	315.1c	489C	750G	1438G	2706G	4071T	4769G	4850T	5442C	6455T	7028T	8701G	8860G	9540C	9824C	10398G	10400T	10873C	11665T	11719A	12091C	12561A	12705T	14766T	14783C	15043A	15301A	15326G
M7c1b1	16182M	16183M	16223T	16295Y	16519Y	73G	146C	199C	263G	315.1c	489C	750G	1438G	2706G	4071T	4769G	4850T	5442C	6455T	7028T	8701G	8860G	9540C	9824C	10398G	10400T	10873C	11665T	11719A	12091C	12561A	12705T	14766T	14783C	15043A	15301A	15326G	15884A
M7c1b2	16182M	16183M	16223T	16295Y	16519Y	73G	146C	199C	263G	315.1c	489C	750G	1438G	2706G	4071T	4769G	4850T	5442C	6455T	7028T	8701G	8860G	9540C	9824C	9957C	10398G	10400T	10873C	11665T	11719A	12091C	12561A	12705T	13590A	14766T	14783C	15043A	15301A	15326G
M7c1b2a	16172C	16182M	16183M	16223T	16295Y	16519Y	73G	146C	199C	263G	315.1c	489C	750G	1438G	2706G	4071T	4769G	4850T	5442C	6455T	7028T	8701G	8860G	9540C	9824C	9957C	10398G	10400T	10873C	11665T	11719A	12091C	12561A	12705T	13590A	14766T	14783C	15043A	15301A	15326G
M7c1b2b	16182M	16183M	16223T	16295Y	16519Y	73G	146C	152Y	199C	263G	315.1c	489C	750G	1438G	2706G	4071T	4769G	4850T	5442C	6455T	7028T	7337A	8701G	8860G	9540C	9824C	9957C	10398G	10400T	10861C	10873C	11665T	11719A	12091C	12561A	12705T	13590A	14766T	14783C	15043A	15301A	15326G
M7c1c	16182M	16183M	16223T	16295Y	16519Y	73G	146C	199C	263G	315.1c	489C	750G	1438G	2706G	3606G	4071T	4769G	4850T	5442C	6455T	7028T	8701G	8860G	9540C	9824C	10398G	10400T	10873C	11665T	11719A	12091C	12705T	14766T	14783C	15043A	15236G	15301A	15326G
M7c1c1	16182M	16183M	16223T	16249C	16295Y	16319A	16519Y	73G	146C	199C	263G	315.1c	489C	750G	1438G	2706G	3606G	4071T	4769G	4850T	5442C	6455T	7028T	8701G	8860G	9540C	9824C	10398G	10400T	10873C	11665T	11719A	12091C	12705T	13204A	14766T	14783C	15043A	15236G	15301A	15326G
M7c1c1a	16182M	16183M	16223T	16242T	16249C	16295Y	16319A	16519Y	73G	146C	199C	263G	315.1c	489C	750G	1438G	2706G	3606G	4071T	4769G	4850T	5442C	6455T	7028T	8701G	8860G	9540C	9824C	10398G	10400T	10873C	11665T	11719A	12091C	12705T	13204A	14766T	14783C	15043A	15236G	15301A	15326G
M7c1c1a1	16182M	16183M	16223T	16242T	16249C	16295Y	16319A	16519Y	73G	146C	199C	263G	315.1c	489C	750G	1438G	2706G	3606G	4071T	4769G	4850T	5442C	6455T	7028T	8701G	8860G	9540C	9824C	10398G	10400T	10873C	11665T	11719A	12049T	12091C	12705T	13204A	14766T	14783C	15043A	15236G	15301A	15326G
M7c1c2	16182M	16183M	16295Y	16519Y	73G	146A	199C	263G	315.1c	489C	750G	1438G	2706G	3606G	4071T	4769G	4850T	5442C	6455T	7028T	8701G	8860G	9540C	9824C	10398G	10400T	10873C	11665T	11719A	12091C	12705T	14766T	14783C	15043A	15236G	15301A	15326G
M7c1c2a	16147T	16182M	16183M	16295Y	16519Y	73G	146A	199C	263G	315.1c	489C	750G	1438G	2706G	3606G	4071T	4769G	4850T	5442C	6455T	7028T	8701G	8860G	9540C	9824C	10398G	10400T	10873C	11665T	11719A	12091C	12705T	14766T	14783C	15043A	15236G	15301A	15326G
M7c1c3	16182M	16183M	16223T	16295Y	16362C	16519Y	73G	146C	199C	263G	315.1c	489C	750G	1438G	2706G	3606G	4071T	4769G	4850T	5442C	6455T	7028T	8701G	8860G	9540C	9824C	10398G	10400T	10873C	11665T	11719A	12091C	12705T	14766T	14783C	15043A	15236G	15301A	15326G
M7c1c3a	16168T	16182M	16183M	16223T	16295Y	16362C	16519Y	73G	146C	199C	263G	315.1c	489C	750G	1438G	2706G	3606G	4071T	4769G	4850T	5442C	5775C	6455T	7028T	8701G	8860G	9540C	9824C	10398G	10400T	10873C	11665T	11719A	12091C	12705T	14766T	14783C	15043A	15236G	15301A	15326G
M7c1c3a1	16168T	16182M	16183M	16223T	16295Y	16362C	16519Y	73G	146C	199C	263G	315.1c	489C	750G	1438G	2706G	2887C	3606G	4071T	4769G	4850T	5442C	5775C	6455T	7028T	8701G	8860G	9540C	9824C	10398G	10400T	10873C	11665T	11719A	11893G	12091C	12705T	14766T	14783C	15043A	15236G	15301A	15326G
M7c1c3b	16182M	16183M	16223T	16295Y	16362C	16519Y	73G	146C	199C	263G	315.1c	489C	630T	750G	1438G	2706G	3606G	4071T	4769G	4850T	5442C	6455T	7028T	8701G	8860G	9540C	9824C	10398G	10400T	10873C	11665T	11719A	12091C	12705T	14766T	14783C	15043A	15236G	15301A	15326G
M7c1c3c	16182M	16183M	16223T	16295Y	16362C	16519Y	73G	146C	199C	263G	315.1c	489C	750G	1438G	2706G	3606G	4071T	4769G	4850T	5442C	6260A	6455T	6681C	7028T	8701G	8860G	9540C	9824C	10398G	10400T	10873C	11665T	11719A	11908G	12091C	12705T	13563G	14766T	14783C	15043A	15236G	15301A	15326G
M7c1c3d	16182M	16183M	16223T	16295Y	16362C	16519Y	73G	146C	199C	263G	315.1c	489C	750G	1438G	2706G	3606G	3915A	4071T	4769G	4850T	5442C	6455T	7028T	7853A	8701G	8860G	9540C	9824C	10398G	10400T	10873C	11665T	11719A	12091C	12705T	13768C	14766T	14783C	15043A	15236G	15301A	15326G
M7c1c3e	16086C	16182M	16183M	16223T	16295Y	16362C	16519Y	73G	146C	199C	263G	315.1c	489C	750G	1438G	2706G	3606G	4071T	4769G	4850T	5442C	6455T	7028T	8701G	8860G	9540C	9824C	10398G	10400T	10873C	11665T	11719A	12091C	12705T	14766T	14783C	15043A	15236G	15301A	15326G
M7c1c3f	16182M	16183M	16223T	16295Y	16362C	16392C	16519Y	41Y	73G	146C	199C	263G	315.1c	489C	750G	1438G	2706G	3606G	4071T	4769G	4850T	5442C	6455T	7028T	8023C	8701G	8860G	9540C	9824C	10398G	10400T	10873C	11665T	11719A	12091C	12705T	14766T	14783C	15043A	15236G	15301A	15326G
M7c1c3g	16182M	16183M	16223T	16295Y	16362C	16519Y	73G	146C	199C	263G	315.1c	489C	750G	1438G	2706G	3606G	4071T	4769G	4850T	5442C	6455T	7028T	8701G	8856A	8860G	9540C	9824C	10398G	10400T	10873C	11665T	11719A	12091C	12705T	14766T	14783C	15043A	15236G	15301A	15326G
M7c1c3h	16182M	16183M	16223T	16295Y	16324C	16362C	16519Y	73G	146C	199C	263G	315.1c	489C	750G	1438G	2706G	3606G	4071T	4769G	4850T	5442C	6455T	7028T	8701G	8854R	8860G	9540C	9824C	10398G	10400T	10873C	11665T	11719A	12091C	12705T	14766T	14783C	15043A	15236G	15301A	15326G
M7c1c3i	16182M	16183M	16223T	16295Y	16362C	16519Y	73G	146C	199C	263G	315.1c	455.1T	489C	750G	1438G	2706G	3606G	4071T	4769G	4850T	5442C	6455T	7028T	8701G	8860G	9540C	9824C	10398G	10400T	10873C	11665T	11719A	12091C	12705T	14766T	14783C	15043A	15236G	15301A	15326G
M7c2	16172C	16182M	16183M	16223T	16311C	16519Y	73G	146C	263G	315.1c	489C	750G	1438G	2706G	3912G	4071T	4769G	4850T	5378G	6455T	7028T	8701G	8860G	9449T	9540C	9824C	10398G	10400T	10873C	10897T	11665T	11719A	11932T	12091C	12705T	14053G	14766T	14783C	15043A	15301A	15326G	15338T
M7c2a	16172C	16182M	16183M	16223T	16291T	16311C	16519Y	73G	146C	263G	315.1c	489C	750G	1438G	2706G	3912G	4071T	4769G	4850T	5378G	6455T	7028T	8701G	8860G	9449T	9540C	9824C	10398G	10400T	10873C	10897T	11665T	11719A	11932T	12091C	12705T	14053G	14766T	14783C	15043A	15301A	15326G	15338T
M7c2b	16172C	16182M	16183M	16223T	16311C	16519Y	73G	146C	263G	315.1c	489C	750G	1438G	2706G	3912G	4071T	4769G	4850T	5378G	6455T	7028T	8701G	8860G	9449T	9540C	9824C	10398G	10400T	10873C	10897T	11084G	11665T	11719A	11932T	12091C	12705T	14053G	14766T	14783C	15043A	15301A	15326G	15338T
M7c3	16182M	16183M	16223T	16519Y	73G	146C	263G	315.1c	489C	750G	1438G	2706G	4071T	4769G	4850T	4856C	5460A	6455T	7028T	8701G	8860G	9540C	9824C	10398G	10400T	10873C	11527T	11665T	11719A	11875C	12091C	12705T	12950G	14118G	14766T	14783C	15043A	15301A	15326G
M8	16182M	16183M	16223T	16298C	16519Y	73G	263G	315.1c	489C	750G	1438G	2706G	4715G	4769G	7028T	7196A	8584A	8701G	8860G	9540C	10398G	10400T	10873C	11719A	12705T	14766T	14783C	15043A	15301A	15326G	15487T
M8a	16182M	16183M	16223T	16298C	16319A	16519Y	73G	263G	315.1c	489C	750G	1438G	2706G	4715G	4769G	6179A	7028T	7196A	8584A	8684T	8701G	8860G	9540C	10398G	10400T	10873C	11719A	12705T	14470C	14766T	14783C	15043A	15301A	15326G	15487T
M8a1	16086Y	16182M	16183M	16223T	16298C	16319A	16519Y	73G	263G	315.1c	489C	750G	1438G	2706G	4715G	4769G	6179A	7028T	7196A	8453G	8584A	8684T	8701G	8860G	9540C	10398G	10400T	10873C	11719A	12705T	14470C	14766T	14783C	15043A	15047A	15148A	15301A	15326G	15355A	15487T	15697C
M8a1a	16086Y	16182M	16183M	16223T	16298C	16311C	16319A	16519Y	73G	263G	315.1c	489C	750G	1438G	2706G	4715G	4769G	6179A	6719C	7028T	7196A	8453G	8584A	8684T	8701G	8860G	9540C	10398G	10400T	10873C	11719A	12705T	14470C	14766T	14783C	15043A	15047A	15148A	15301A	15326G	15355A	15487T	15697C
M8a2'3	16182M	16183M	16184T	16223T	16298C	16319A	16519Y	73G	263G	315.1c	489C	750G	1438G	2706G	4715G	4769G	6179A	7028T	7196A	8584A	8684T	8701G	8860G	9540C	10398G	10400T	10873C	11719A	12705T	14470C	14766T	14783C	15043A	15301A	15326G	15487T
M8a2	16182M	16183M	16184T	16223T	16298C	16319A	16519Y	73G	263G	315.1c	489C	750G	1438G	2706G	2835T	4715G	4769G	6179A	7028T	7196A	8584A	8684T	8701G	8860G	9540C	10398G	10400T	10873C	11719A	12705T	14470C	14766T	14783C	15043A	15301A	15326G	15487T
M8a2+152	16182M	16183M	16184T	16223T	16298C	16319A	16519Y	73G	152C	263G	315.1c	489C	750G	1438G	2706G	2835T	4715G	4769G	6179A	7028T	7196A	8584A	8684T	8701G	8860G	9540C	10398G	10400T	10873C	11719A	12705T	14470C	14766T	14783C	15043A	15301A	15326G	15487T
M8a2a	16182M	16183M	16184T	16189C	16223T	16298C	16319A	16519Y	73G	152C	263G	315.1c	489C	750G	1438G	2706G	2835T	4715G	4769G	6179A	7028T	7196A	8584A	8684T	8701G	8860G	9540C	10398G	10400T	10873C	11176A	11719A	12705T	14470C	14766T	14783C	15043A	15301A	15326G	15487T
M8a2a1	16182M	16183M	16184T	16189C	16223T	16298C	16319A	16470A	16471A	16519Y	73G	152C	263G	315.1c	489C	750G	1438G	2706G	2835T	4715G	4769G	6179A	7028T	7196A	8584A	8684T	8701G	8860G	9540C	10398G	10400T	10873C	11176A	11719A	12705T	14470C	14766T	14783C	15043A	15301A	15326G	15487T
M8a2b	16182M	16183M	16184T	16223T	16298C	16319A	16519Y	73G	152C	263G	315.1c	489C	750G	1438G	2706G	2835T	4670T	4715G	4769G	6179A	6671C	7028T	7196A	8584A	8684T	8701G	8860G	9540C	10398G	10400T	10873C	11719A	12705T	13050G	14470C	14766T	14783C	15043A	15301A	15326G	15487T
M8a2c	16182M	16183M	16184T	16223T	16298C	16319A	16519Y	73G	263G	315.1c	489C	750G	1438G	2706G	2835T	4715G	4769G	6179A	7028T	7196A	8584A	8684T	8701G	8860G	9540C	10398G	10400T	10873C	11719A	12705T	14470C	14766T	14783C	15043A	15244G	15301A	15326G	15487T
M8a2d	16182M	16183M	16184T	16223T	16298C	16319A	16519Y	73G	234G	263G	315.1c	489C	750G	1438G	2706G	2835T	4715G	4769G	6179A	7028T	7196A	8584A	8684T	8701G	8860G	9540C	9861C	10398G	10400T	10646A	10873C	11719A	12375C	12705T	13993T	14470C	14766T	14783C	15043A	15301A	15326G	15487T
M8a2e	16182M	16183M	16184T	16223T	16298C	16319A	16519Y	73G	263G	315.1c	489C	750G	1438G	2706G	2835T	4715G	4769G	6179A	7028T	7196A	8584A	8684T	8701G	8860G	9540C	10398G	10400T	10873C	11719A	12705T	14470C	14766T	14783C	15043A	15217A	15301A	15326G	15487T
M8a3	16182M	16183M	16184T	16223T	16298C	16319A	16519Y	73G	263G	315.1c	489C	750G	1438G	2706G	4715G	4769G	5100T	6179A	7028T	7196A	8584A	8684T	8701G	8860G	9540C	10398G	10400T	10873C	11719A	12705T	14470C	14766T	14783C	15043A	15301A	15326G	15487T
M8a3a	16134T	16182M	16183M	16184T	16223T	16298C	16319A	16519Y	73G	263G	315.1c	489C	750G	1438G	2706G	4715G	4769G	5100T	6179A	7028T	7196A	8584A	8684T	8701G	8860G	9540C	10398G	10400T	10873C	11719A	12705T	14470C	14766T	14783C	15043A	15301A	15326G	15487T
M8a3a1	16134T	16182M	16183M	16184T	16223T	16298C	16319A	16519Y	73G	263G	315.1c	489C	750G	1438G	2706G	4715G	4769G	5100T	6179A	7028T	7196A	8584A	8684T	8701G	8860G	9540C	9758C	10398G	10400T	10873C	11719A	12705T	14470C	14766T	14783C	15043A	15301A	15326G	15487T
CZ	16182M	16183M	16223T	16298C	16519Y	73G	249del	263G	315.1c	489C	750G	1438G	2706G	4715G	4769G	7028T	7196A	8584A	8701G	8860G	9540C	10398G	10400T	10873C	11719A	12705T	14766T	14783C	15043A	15301A	15326G	15487T
C	16182M	16183M	16223T	16298C	16327T	16519Y	73G	249del	263G	315.1c	489C	750G	1438G	2706G	3552A	4715G	4769G	7028T	7196A	8584A	8701G	8860G	9540C	9545G	10398G	10400T	10873C	11719A	11914A	12705T	13263G	14318C	14766T	14783C	15043A	15301A	15326G	15487T
C1	16182M	16183M	16223T	16298C	16325C	16327T	16519Y	73G	249del	263G	290del	291del	315.1c	489C	750G	1438G	2706G	3552A	4715G	4769G	7028T	7196A	8584A	8701G	8860G	9540C	9545G	10398G	10400T	10873C	11719A	11914A	12705T	13263G	14318C	14766T	14783C	15043A	15301A	15326G	15487T
C1a	16182M	16183M	16223T	16298C	16325C	16327T	16356C	16519Y	73G	249del	263G	290del	291del	315.1c	489C	750G	1438G	2706G	3552A	3826C	4715G	4769G	7028T	7196A	7598A	8584A	8701G	8860G	9540C	9545G	10398G	10400T	10873C	11719A	11914A	12705T	13263G	14318C	14766T	14783C	15043A	15301A	15326G	15487T
C1b	16182M	16183M	16223T	16298C	16325C	16327T	16519Y	73G	249del	263G	290del	291del	315.1c	489C	493G	750G	1438G	2706G	3552A	4715G	4769G	7028T	7196A	8584A	8701G	8860G	9540C	9545G	10398G	10400T	10873C	11719A	11914A	12705T	13263G	14318C	14766T	14783C	15043A	15301A	15326G	15487T
C1b1	16182M	16183M	16223T	16298C	16325C	16327T	16519Y	73G	249del	263G	290del	291del	315.1c	489C	493G	750G	1438G	2706G	3552A	4715G	4769G	7028T	7196A	8584A	8701G	8860G	9540C	9545G	10398G	10400T	10873C	11147C	11719A	11914A	12705T	13263G	14318C	14766T	14783C	15043A	15301A	15326G	15487T
C1b2	16182M	16183M	16223T	16298C	16325C	16327T	16519Y	73G	249del	290del	291del	315.1c	489C	493G	750G	1438G	2706G	3552A	4242T	4715G	4769G	7013A	7028T	7196A	8584A	8701G	8860G	9540C	9545G	9557T	10398G	10400T	10873C	11719A	11914A	12454A	12705T	13263G	14318C	14766T	14783C	15043A	15301A	15326G	15487T
C1b3	16182M	16183M	16223T	16298C	16325C	16327T	16519Y	73G	249del	263G	290del	291del	315.1c	489C	493G	750G	1438G	2706G	3552A	4715G	4769G	7028T	7196A	8584A	8701G	8860G	9540C	9545G	10398G	10400T	10873C	11719A	11914A	12630A	12705T	13263G	14318C	14766T	14783C	15043A	15301A	15326G	15487T
C1b4	16086C	16182M	16183M	16189C	16223T	16278T	16298C	16325C	16327T	16519Y	73G	143A	249del	263G	290del	291del	315.1c	489C	493G	750G	2706G	3552A	4167T	4715G	4769G	7028T	7196A	8584A	8701G	8860G	9540C	9545G	10398G	10400T	10873C	11719A	11914A	12705T	13263G	14318C	14524G	14766T	14783C	15043A	15301A	15326G	15487T
C1b5	16182M	16183M	16223T	16298C	16325C	16327T	16519Y	73G	249del	263G	290del	291del	315.1c	489C	493G	750G	1438G	2706G	3552A	4715G	4769G	7028T	7196A	8584A	8701G	8860G	9540C	9545G	10398G	10400T	10873C	11719A	11914A	11989G	12705T	13263G	14318C	14766T	14783C	15043A	15119A	15301A	15326G	15487T
C1b5a	16182M	16183M	16223T	16298C	16325C	16327T	16519Y	73G	249del	263G	290del	291del	315.1c	489C	493G	750G	1005C	1438G	2706G	3552A	4715G	4769G	7028T	7196A	8584A	8701G	8860G	9540C	9545G	10398G	10400T	10873C	11719A	11914A	11989G	12705T	13263G	14318C	14766T	14783C	15043A	15119A	15301A	15326G	15487T
C1b5b	16182M	16183M	16223T	16249C	16298C	16325C	16327T	16519Y	73G	249del	263G	290del	291del	315.1c	489C	493G	750G	1438G	2706G	3552A	4715G	4769G	5157T	7028T	7196A	8584A	8701G	8860G	9540C	9545G	10398G	10400T	10873C	11719A	11914A	11989G	12705T	13263G	14318C	14766T	14783C	15043A	15119A	15301A	15326G	15487T
C1b6	16182M	16183M	16223T	16271C	16298C	16325C	16327T	16357C	16519Y	73G	249del	263G	290del	291del	315.1c	489C	493G	750G	1438G	2706G	3552A	4715G	4769G	7028T	7196A	8584A	8701G	8848C	8860G	9540C	9545G	10398G	10400T	10873C	11719A	11914A	12705T	13263G	13326C	14318C	14766T	14783C	15043A	15301A	15326G	15487T
C1b+16311	16182M	16183M	16223T	16298C	16311C	16325C	16327T	16519Y	73G	249del	263G	290del	291del	315.1c	489C	493G	750G	1438G	2706G	3552A	4715G	4769G	7028T	7196A	8584A	8701G	8860G	9540C	9545G	10398G	10400T	10873C	11719A	11914A	12705T	13263G	14318C	14766T	14783C	15043A	15301A	15326G	15487T
C1b7	16182M	16183M	16223T	16298C	16311C	16325C	16327T	16519Y	73G	249del	263G	290del	291del	315.1c	489C	493G	750G	1438G	2706G	3552A	4715G	4769G	7028T	7196A	8584A	8701G	8860G	9540C	9545G	10398G	10400T	10873C	11719A	11914A	12705T	13263G	13635C	14318C	14766T	14783C	15043A	15301A	15326G	15487T
C1b7a	16182M	16183M	16223T	16298C	16311C	16325C	16327T	16519Y	73G	249del	263G	290del	291del	315.1c	489C	493G	750G	1438G	2706G	3552A	4715G	4769G	7028T	7196A	8584A	8701G	8860G	9540C	9545G	10398G	10400T	10873C	11719A	11914A	12705T	13263G	13635C	14318C	14766T	14783C	15043A	15301A	15326G	15470C	15487T
C1b10	16129A	16172C	16182M	16183M	16223T	16298C	16311C	16325C	16327T	16519Y	73G	146C	249del	263G	290del	291del	315.1c	385G	489C	493G	750G	1438G	2706G	3552A	4715G	4769G	6284G	7028T	7196A	8584A	8701G	8860G	9540C	9545G	10398G	10400T	10873C	11719A	11914A	12705T	13263G	14318C	14766T	14783C	15043A	15301A	15326G	15487T
C1b8	16182M	16183M	16223T	16298C	16325C	16327T	16362C	16519Y	73G	249del	263G	290del	291del	315.1c	489C	493G	750G	1438G	2706G	3552A	4715G	4769G	7028T	7196A	8584A	8701G	8860G	9540C	9545G	10398G	10400T	10873C	11719A	11914A	12705T	13263G	14318C	14766T	14783C	15043A	15301A	15326G	15487T	15613G
C1b8a	16182M	16183M	16223T	16298C	16325C	16327T	16362C	16519Y	73G	249del	263G	290del	291del	315.1c	489C	493G	750G	1438G	2706G	3552A	3736A	4381G	4715G	4769G	4911G	7028T	7196A	8584A	8701G	8860G	9130T	9540C	9545G	10398G	10400T	10873C	11719A	11812G	11914A	12705T	13263G	14318C	14766T	14783C	15043A	15301A	15326G	15487T	15613G
C1b9	16182M	16183M	16223T	16298C	16325C	16327T	16519Y	73G	198Y	249del	263G	290del	291del	315.1c	489C	493G	750G	1438G	2706G	3552A	4715G	4769G	6297C	7028T	7196A	8047C	8584A	8701G	8860G	9540C	9545G	10398G	10400T	10873C	11719A	11914A	12705T	13263G	14318C	14766T	14783C	15043A	15301A	15326G	15487T
C1b11	16182M	16183M	16223T	16295T	16298C	16325C	16327T	16519Y	73G	249del	263G	290del	291del	315.1c	489C	493G	750G	1438G	2706G	3552A	4715G	4769G	7028T	7196A	8584A	8701G	8860G	9540C	9545G	10398G	10400T	10873C	11719A	11914A	12705T	13263G	14318C	14766T	14783C	15043A	15301A	15326G	15487T
C1b12	16182M	16183M	16223T	16298C	16325C	16327T	16519Y	73G	249del	263G	290del	291del	315.1c	489C	493G	750G	1438G	2706G	3552A	4715G	4769G	7028T	7196A	8584A	8701G	8860G	9540C	9545G	10398G	10400T	10873C	11025C	11719A	11914A	12705T	13263G	14318C	14766T	14783C	15043A	15301A	15326G	15487T
C1b13	16182M	16183M	16223T	16298C	16325C	16327T	16519Y	73G	249del	258T	263G	290del	291del	315.1c	489C	493G	750G	1438G	2706G	3552A	4715G	4769G	7028T	7091G	7196A	8584A	8701G	8860G	9540C	9545G	10398G	10400T	10873C	11719A	11914A	12705T	13263G	14318C	14766T	14783C	15043A	15301A	15326G	15487T
C1b13a	16182M	16183M	16223T	16298C	16325C	16327T	16519Y	73G	249del	258T	263G	290del	291del	315.1c	489C	493G	750G	1193C	1438G	2706G	3552A	4715G	4769G	7028T	7091G	7196A	8584A	8701G	8860G	9540C	9545G	10398G	10400T	10873C	11719A	11914A	12705T	13263G	14318C	14766T	14783C	15043A	15301A	15326G	15487T
C1b13a1	16182M	16183M	16223T	16298C	16325C	16327T	16519Y	73G	249del	258T	263G	290del	291del	315.1c	489C	493G	750G	1193C	1438G	2706G	3552A	4715G	4769G	7028T	7091G	7196A	8584A	8701G	8860G	9540C	9545G	10398G	10400T	10873C	11084G	11719A	11914A	12411T	12705T	13263G	14318C	14766T	14783C	15043A	15301A	15326G	15487T
C1b13b	16182M	16183M	16223T	16298C	16325C	16327T	16519Y	73G	249del	258T	263G	290del	291del	315.1c	489C	493G	750G	1438G	1842G	2706G	3552A	4715G	4769G	7028T	7091G	7196A	8584A	8701G	8860G	9540C	9545G	10101C	10398G	10400T	10873C	11719A	11914A	12705T	13263G	14318C	14766T	14783C	15043A	15301A	15326G	15487T
C1b13c	16182M	16183M	16223T	16298C	16325C	16327T	16519Y	73G	249del	258T	263G	290del	291del	315.1c	489C	493G	750G	1438G	2706G	3552A	4715G	4769G	7028T	7091G	7196A	8584A	8701G	8860G	9540C	9545G	10398G	10400T	10873C	11719A	11914A	12705T	13263G	14318C	14766T	14783C	15043A	15244G	15301A	15326G	15487T
C1b13c1	16182M	16183M	16223T	16298C	16325C	16327T	16519Y	73G	249del	258T	263G	290del	291del	315.1c	489C	493G	750G	1438G	2706G	3552A	4715G	4769G	7028T	7091G	7196A	8584A	8701G	8860G	9540C	9545G	10398G	10400T	10873C	11719A	11914A	12705T	13263G	13392C	14318C	14766T	14783C	15043A	15244G	15301A	15326G	15487T
C1b13d	16051G	16182M	16183M	16223T	16298C	16325C	16327T	16519Y	73G	249del	258T	263G	290del	291del	315.1c	489C	493G	750G	1438G	2706G	3552A	4715G	4769G	7028T	7091G	7196A	8584A	8701G	8860G	9540C	9545G	10398G	10400T	10873C	11719A	11914A	12705T	13263G	13965C	14318C	14766T	14783C	15043A	15301A	15326G	15487T
C1b13e	16182M	16183M	16223T	16298C	16325C	16327T	16519Y	73G	249del	258T	263G	290del	291del	315.1c	489C	493G	750G	1438G	2706G	3552A	4715G	4769G	7028T	7091G	7196A	8584A	8701G	8860G	9540C	9545G	10398G	10400T	10873C	11719A	11914A	12705T	13263G	14318C	14766T	14783C	14944T	15043A	15301A	15326G	15487T
C1b14	16181G	16182M	16183M	16223T	16298C	16325C	16327T	16519Y	73G	249del	263G	290del	291del	315.1c	489C	493G	750G	1438G	2706G	3552A	4715G	4769G	5894G	7028T	7196A	8584A	8701G	8860G	9540C	9545G	10397G	10398G	10400T	10873C	11719A	11914A	12705T	13263G	14318C	14766T	14783C	15043A	15301A	15326G	15487T
C1c	16182M	16183M	16223T	16298C	16325C	16327T	16519Y	73G	249del	263G	290del	291del	315.1c	489C	750G	1438G	1888A	2706G	3552A	4715G	4769G	7028T	7196A	8584A	8701G	8860G	9540C	9545G	10398G	10400T	10873C	11719A	11914A	12705T	13263G	14318C	14766T	14783C	15043A	15301A	15326G	15487T	15930A
C1c1	16182M	16183M	16223T	16298C	16325C	16327T	16519Y	73G	215G	249del	263G	290del	291del	315.1c	489C	750G	1438G	1888A	2706G	3552A	4715G	4769G	7028T	7196A	8584A	8701G	8860G	9540C	9545G	10398G	10400T	10873C	11719A	11914A	12705T	13263G	14318C	14766T	14783C	15043A	15301A	15326G	15487T	15930A
C1c1a	16182M	16183M	16223T	16298C	16325C	16327T	16519Y	73G	215G	249del	263G	290del	291del	315.1c	489C	750G	1438G	1888A	2706G	3552A	4715G	4769G	7028T	7196A	8584A	8701G	8860G	9540C	9545G	10398G	10400T	10873C	11719A	11914A	12705T	12978G	13263G	14318C	14766T	14783C	15043A	15301A	15326G	15487T	15930A
C1c1b	16182M	16183M	16223T	16298C	16325C	16327T	16519Y	73G	215G	249del	263G	290del	291del	315.1c	489C	750G	1438G	1888A	2706G	3552A	4715G	4769G	5773A	7028T	7196A	8584A	8701G	8860G	9540C	9545G	10398G	10400T	10873C	11719A	11914A	12705T	13263G	14318C	14766T	14783C	15043A	15301A	15326G	15487T	15930A
C1c2	16182M	16183M	16223T	16298C	16325C	16327T	16519Y	73G	249del	263G	290del	291del	315.1c	489C	750G	1438G	1888A	2706G	3010A	3552A	4715G	4769G	7028T	7196A	8584A	8701G	8860G	9540C	9545G	10398G	10400T	10873C	11440A	11719A	11794C	11914A	12705T	13263G	14318C	14356T	14766T	14783C	15043A	15301A	15326G	15487T	15930A
C1c3	16182M	16183M	16223T	16265G	16298C	16319A	16325C	16327T	16519Y	73G	249del	263G	290del	291del	315.1c	489C	750G	1438G	1888A	2706G	3140G	3552A	3705A	4715G	4769G	6815C	7022A	7028T	7196A	8584A	8701G	8860G	9540C	9545G	10398G	10400T	10873C	11719A	11914A	12705T	13263G	14318C	14766T	14783C	15043A	15301A	15326G	15487T	15670C
C1c4	16182M	16183M	16223T	16274A	16298C	16325C	16327T	16519Y	73G	214G	249del	263G	290del	291del	315.1c	489C	750G	1438G	1888A	2706G	3552A	4715G	4769G	7028T	7196A	8584A	8701G	8860G	9540C	9545G	10398G	10400T	10873C	11719A	11914A	12705T	13263G	14318C	14766T	14783C	15043A	15301A	15326G	15487T	15930A
C1c5	16182M	16183M	16223T	16298C	16325C	16327T	16519Y	16526A	73G	249del	263G	290del	291del	315.1c	489C	750G	1438G	1888A	2706G	3552A	4715G	4769G	7028T	7196A	8584A	8701G	8860G	9540C	9545G	10398G	10400T	10873C	11617C	11719A	11914A	12705T	13263G	14318C	14766T	14783C	15043A	15301A	15326G	15487T	15930A
C1c+195	16182M	16183M	16223T	16298C	16325C	16327T	16519Y	73G	195C	249del	263G	290del	291del	315.1c	489C	750G	1438G	1888A	2706G	3552A	4715G	4769G	7028T	7196A	8584A	8701G	8860G	9540C	9545G	10398G	10400T	10873C	11719A	11914A	12705T	13263G	14318C	14766T	14783C	15043A	15301A	15326G	15487T	15930A
C1c6	16153A	16182M	16183M	16223T	16298C	16325C	16327T	16519Y	73G	195Y	249del	263G	290del	291del	315.1c	489C	750G	1438G	1888A	2706G	3552A	4715G	4769G	7028T	7196A	8584A	8701G	8860G	9540C	9545G	10398G	10400T	10873C	11719A	11914A	12092Y	12414C	12705T	13263G	14318C	14766T	14783C	15043A	15301A	15326G	15487T	15930A
C1c7	16092C	16176T	16182M	16183M	16218T	16223T	16298C	16325C	16327T	16519Y	73G	195C	249del	263G	290del	291del	315.1c	489C	750G	1303A	1438G	1888A	2706G	3552A	4715G	4769G	7028T	7196A	8584A	8701G	8860G	9540C	9545G	9932A	10398G	10400T	10873C	11719A	11914A	12705T	13263G	14318C	14766T	14783C	15043A	15301A	15326G	15487T	15930A
C1c8	16114T	16182M	16183M	16223T	16298C	16325C	16327T	16519Y	73G	249del	263G	290del	291del	315.1c	489C	750G	1438G	1888A	2706G	3552A	4715G	4769G	7028T	7196A	8584A	8701G	8860G	9254G	9540C	9545G	10398G	10400T	10873C	11719A	11914A	12705T	13263G	14318C	14766T	14783C	15043A	15301A	15326G	15487T	15930A
C1d	16051G	16182M	16183M	16223T	16298C	16325C	16327T	16519Y	73G	249del	263G	290del	291del	315.1c	489C	750G	1438G	2706G	3552A	4715G	4769G	7028T	7196A	8584A	8701G	8860G	9540C	9545G	10398G	10400T	10873C	11719A	11914A	12705T	13263G	14318C	14766T	14783C	15043A	15301A	15326G	15487T
C1d+194	16051G	16182M	16183M	16223T	16298C	16325C	16327T	16519Y	73G	194T	249del	263G	290del	291del	315.1c	489C	750G	1438G	2706G	3552A	4715G	4769G	7028T	7196A	8584A	8701G	8860G	9540C	9545G	10398G	10400T	10873C	11719A	11914A	12705T	13263G	14318C	14766T	14783C	15043A	15301A	15326G	15487T
C1d1	16051G	16182M	16183M	16223T	16298C	16325C	16327T	16519Y	73G	194T	249del	263G	290del	291del	315.1c	489C	750G	1438G	2706G	3552A	4715G	4769G	7028T	7196A	7697A	8584A	8701G	8860G	9540C	9545G	10398G	10400T	10873C	11719A	11914A	12705T	13263G	14318C	14766T	14783C	15043A	15301A	15326G	15487T
C1d1a	16051G	16182M	16183M	16223T	16298C	16325C	16327T	16519Y	73G	249del	263G	290del	291del	315.1c	489C	750G	1415A	1438G	2706G	3552A	4715G	4769G	7028T	7196A	7343G	7697A	8584A	8701G	8860G	9540C	9545G	10398G	10400T	10873C	11719A	11914A	12705T	13263G	14318C	14766T	14783C	15043A	15301A	15326G	15487T
C1d1a1	16051G	16182M	16183M	16223T	16298C	16325C	16327T	16519Y	73G	249del	263G	290del	291del	315.1c	489C	750G	1415A	1438G	2706G	3552A	4715G	4769G	6297C	7028T	7196A	7343G	7697A	8584A	8701G	8860G	9540C	9545G	10398G	10400T	10873C	11719A	11914A	12705T	13263G	14305A	14318C	14766T	14783C	15043A	15301A	15326G	15487T
C1d1b	16051G	16182M	16183M	16223T	16298C	16325C	16327T	16519Y	73G	194T	195C	249del	263G	290del	291del	315.1c	489C	750G	928G	1438G	2706G	3552A	4715G	4769G	7028T	7196A	7697A	8584A	8701G	8860G	9540C	9545G	10398G	10400T	10873C	11719A	11914A	12705T	13263G	14318C	14766T	14783C	15043A	15301A	15326G	15487T
C1d1b1	16051G	16182M	16183M	16223T	16298C	16325C	16327T	16519Y	73G	194T	195C	249del	263G	290del	291del	315.1c	489C	750G	928G	1438G	2706G	3552A	4715G	4769G	7028T	7196A	7337A	7697A	8584A	8701G	8860G	9540C	9545G	10398G	10400T	10873C	11719A	11914A	12705T	13263G	14318C	14766T	14783C	15043A	15301A	15326G	15487T
C1d1c	16051G	16182M	16183M	16188T	16223T	16298C	16325C	16327T	16362C	16519Y	73G	194T	249del	263G	290del	291del	315.1c	489C	750G	1438G	2706G	3552A	4715G	4769G	7028T	7196A	7697A	8584A	8701G	8860G	9540C	9545G	10398G	10400T	10873C	11719A	11914A	12705T	13263G	14318C	14766T	14783C	15043A	15301A	15326G	15487T
C1d1c1	16051G	16182M	16183M	16188T	16223T	16325C	16327T	16362C	16519Y	73G	249del	263G	290del	291del	315.1c	489C	750G	1438G	2706G	3552A	4715G	4769G	7028T	7196A	7697A	8584A	8701G	8860G	9540C	9545G	10398G	10400T	10873C	11719A	11914A	12705T	13263G	14318C	14766T	14783C	15043A	15301A	15326G	15487T
C1d1d	16051G	16172C	16182M	16183M	16223T	16298C	16325C	16327T	16519Y	73G	194T	249del	263G	290del	291del	315.1c	489C	750G	1438G	2706G	3552A	4715G	4769G	7028T	7196A	7697A	8584A	8701G	8860G	9540C	9545G	10398G	10400T	10873C	11719A	11914A	12705T	13263G	14318C	14766T	14783C	15043A	15301A	15326G	15487T
C1d2	16051G	16182M	16183M	16223T	16298C	16325C	16327T	16519Y	73G	194T	249del	263G	290del	291del	315.1c	489C	750G	1438G	2706G	3552A	4715G	4769G	7028T	7196A	8584A	8701G	8860G	9540C	9545G	10398G	10400T	10834T	10873C	11719A	11914A	12705T	13263G	14318C	14766T	14783C	15043A	15301A	15326G	15487T
C1d2a	16051G	16182M	16183M	16209C	16223T	16298C	16325C	16327T	16519Y	73G	194T	249del	263G	290del	291del	315.1c	489C	593C	750G	1438G	2706G	3552A	4715G	4769G	7028T	7196A	8584A	8701G	8860G	9540C	9545G	10398G	10400T	10834T	10873C	11719A	11914A	12705T	13263G	14318C	14766T	14783C	15043A	15301A	15326G	15487T
C1d3	16051G	16140C	16182M	16183M	16223T	16288C	16298C	16325C	16327T	16519Y	73G	194T	249del	263G	290del	291del	315.1c	489C	750G	1438G	2706G	3552A	4715G	4769G	7028T	7196A	8584A	8701G	8860G	9540C	9545G	10398G	10400T	10873C	11719A	11914A	12378T	12705T	13263G	14318C	14766T	14783C	15043A	15301A	15326G	15487T
C1e	16182M	16183M	16223T	16298C	16311C	16325C	16327T	16519Y	73G	152C	249del	263G	290del	291del	315.1c	489C	534T	750G	1438G	2706G	3395G	3507T	3552A	4715G	4769G	5899.1C	7028T	7196A	7331T	8584A	8701G	8860G	9540C	9545G	10398G	10400T	10873C	11719A	11914A	12705T	13263G	13651G	13966G	14318C	14324C	14766T	14783C	15043A	15301A
C1f	16182M	16183M	16223T	16298C	16325C	16327T	16519Y	73G	247A	249del	263G	290del	291del	315.1c	489C	750G	1438G	2706G	3552A	4715G	4769G	7028T	7196A	8584A	8701G	8860G	9540C	9545G	10398G	10400T	10873C	11719A	11914A	12705T	13263G	14318C	14766T	14783C	15043A	15301A	15326G	15487T
C4	16182M	16183M	16223T	16298C	16327T	16519Y	73G	249del	263G	315.1c	489C	750G	1438G	2706G	3552A	4715G	4769G	6026A	7028T	7196A	8584A	8701G	8860G	9540C	9545G	10398G	10400T	10873C	11719A	11914A	11969A	12705T	13263G	14318C	14766T	14783C	15043A	15204C	15301A	15326G	15487T
C4a'b'c	16182M	16183M	16223T	16298C	16327T	16519Y	73G	249del	263G	315.1c	489C	750G	1438G	2232.1A	2706G	3552A	4715G	4769G	6026A	7028T	7196A	8584A	8701G	8860G	9540C	9545G	10398G	10400T	10873C	11719A	11914A	11969A	12705T	13263G	14318C	14766T	14783C	15043A	15204C	15301A	15326G	15487T
C4a	16182M	16183M	16223T	16298C	16327T	16519Y	73G	249del	263G	315.1c	489C	750G	1438G	2232.1A	2706G	3552A	4715G	4769G	6026A	7028T	7196A	8584A	8701G	8860G	9540C	9545G	10398G	10400T	10873C	11719A	11914A	11969A	12672G	12705T	13263G	14318C	14766T	14783C	15043A	15204C	15301A	15326G	15487T
C4a1	16093Y	16129R	16182M	16183M	16223T	16298C	16327T	16519Y	73G	249del	263G	315.1c	489C	750G	1438G	2232.1A	2706G	3552A	4715G	4769G	6026A	7028T	7196A	7999C	8584A	8701G	8860G	9540C	9545G	10398G	10400T	10873C	11719A	11914A	11969A	12672G	12705T	13263G	14318C	14766T	14783C	15043A	15204C	15301A	15326G	15487T
C4a1a	16093Y	16129R	16182M	16183M	16223T	16298C	16327T	16519Y	73G	249del	263G	315.1c	489C	750G	1438G	1715T	2232.1A	2706G	3552A	4715G	4769G	6026A	7028T	7196A	7999C	8584A	8701G	8860G	9540C	9545G	10398G	10400T	10873C	11719A	11914A	11969A	12672G	12705T	13263G	14318C	14766T	14783C	15043A	15204C	15301A	15326G	15487T	15968C
C4a1a1	16093Y	16129R	16182M	16183M	16223T	16298C	16327T	16519Y	73G	249del	263G	315.1c	489C	750G	1438G	1715T	2232.1A	2232.2A	2706G	3552A	4715G	4769G	6026A	7028T	7196A	7999C	8508G	8584A	8701G	8860G	9540C	9545G	10398G	10400T	10873C	11719A	11914A	11969A	12672G	12705T	13263G	14318C	14766T	14783C	15043A	15204C	15301A	15326G	15487T
C4a1a1a	16093Y	16129R	16182M	16183M	16223T	16298C	16327T	16519Y	73G	249del	263G	315.1c	489C	750G	1438G	1715T	2232.1A	2232.2A	2706G	3552A	3576T	4715G	4769G	4884G	4958G	6026A	7028T	7196A	7999C	8508G	8584A	8701G	8860G	9540C	9545G	10398G	10400T	10873C	11719A	11914A	11969A	12672G	12705T	13263G	14318C	14766T	14783C	15043A	15204C
C4a1a+195	16093Y	16129R	16182M	16183M	16223T	16298C	16327T	16519Y	73G	195C	249del	263G	315.1c	489C	750G	1438G	1715T	2232.1A	2706G	3552A	4715G	4769G	6026A	7028T	7196A	7999C	8584A	8701G	8860G	9540C	9545G	10398G	10400T	10873C	11719A	11914A	11969A	12672G	12705T	13263G	14318C	14766T	14783C	15043A	15204C	15301A	15326G	15487T	15968C
C4a1a2	16093Y	16129R	16182M	16183M	16223T	16298C	16327T	16519Y	73G	195C	249del	263G	315.1c	489C	750G	1438G	1715T	2232.1A	2706G	3552A	4715G	4769G	6026A	7028T	7196A	7999C	8584A	8701G	8860G	9540C	9545G	10398G	10400T	10873C	10891G	11719A	11914A	11969A	12672G	12705T	13263G	14318C	14766T	14783C	15043A	15204C	15301A	15326G	15487T
C4a1a2a	16093Y	16129R	16182M	16183M	16223T	16298C	16327T	16519Y	73G	195C	249del	263G	315.1c	489C	750G	1438G	1715T	2232.1A	2706G	3552A	4715G	4769G	6026A	7028T	7196A	7999C	8584A	8701G	8860G	9540C	9545G	10398G	10400T	10685A	10873C	10891G	11719A	11914A	11969A	12672G	12705T	13263G	14318C	14766T	14783C	15043A	15204C	15301A	15326G
C4a1a3	16093Y	16129R	16182M	16183M	16223T	16298C	16327T	16519Y	73G	195C	249del	263G	315.1c	489C	750G	1438G	1715T	2232.1A	2706G	3552A	4715G	4769G	6026A	7028T	7196A	7999C	8584A	8701G	8860G	9540C	9545G	10398G	10400T	10873C	11719A	11914A	11969A	12672G	12705T	13263G	14318C	14766T	14783C	15043A	15204C	15301A	15326G	15487T	15607G
C4a1a3a	16093Y	16129R	16182M	16183M	16223T	16298C	16327T	16519Y	73G	195C	249del	263G	315.1c	489C	750G	1438G	1715T	2232.1A	2706G	3552A	4715G	4769G	6026A	7028T	7196A	7999C	8389G	8584A	8701G	8860G	9540C	9545G	10398G	10400T	10873C	11719A	11914A	11969A	12672G	12705T	13263G	14318C	14766T	14783C	15043A	15204C	15301A	15326G	15487T
C4a1a3a1	16093Y	16129R	16182M	16183M	16223T	16298C	16327T	16519Y	73G	195C	249del	263G	315.1c	489C	750G	1438G	1715T	2232.1A	2706G	3552A	3644Y	4715G	4769G	6026A	7028T	7196A	7999C	8389G	8584A	8701G	8860G	9540C	9545G	10398G	10400T	10873C	11476T	11719A	11914A	11969A	12672G	12705T	13263G	14318C	14766T	14783C	15043A	15204C	15301A
C4a1a3b	16093Y	16129R	16182M	16183M	16223T	16298C	16327T	16519Y	73G	195C	249del	263G	315.1c	489C	750G	1438G	1715T	2232.1A	2706G	3552A	4715G	4769G	6026A	7028T	7196A	7999C	8584A	8701G	8860G	9540C	9545G	10398G	10400T	10873C	11719A	11914A	11969A	12397G	12672G	12705T	13263G	14318C	14766T	14783C	15043A	15204C	15301A	15326G	15487T
C4a1a3c	16093Y	16129R	16182M	16183M	16223T	16298C	16327T	16519Y	73G	195C	249del	263G	315.1c	489C	750G	1438G	1715T	2232.1A	2706G	3552A	3796G	4715G	4769G	6026A	7028T	7196A	7999C	8584A	8701G	8860G	9540C	9545G	10398G	10400T	10873C	11719A	11914A	11969A	12672G	12705T	13263G	14318C	14766T	14783C	15043A	15204C	15301A	15326G	15487T
C4a1a3d	16093Y	16129R	16182M	16183M	16223T	16327T	16519Y	73G	195C	249del	263G	315.1c	489C	750G	1438G	1715T	2232.1A	2706G	3552A	4715G	4769G	6026A	7028T	7196A	7999C	8584A	8701G	8860G	9540C	9545G	10398G	10400T	10873C	11719A	11914A	11969A	12672G	12705T	13263G	14318C	14766T	14783C	15043A	15204C	15301A	15326G	15487T	15607G	15968C
C4a1a4	16093Y	16129R	16182M	16183M	16223T	16298C	16327T	16519Y	73G	195C	249del	263G	315.1c	489C	750G	1438G	1715T	2232.1A	2706G	3552A	4715G	4769G	6026A	7028T	7196A	7999C	8584A	8701G	8860G	9540C	9545G	10398G	10400T	10873C	11719A	11914A	11969A	12672G	12705T	12940A	13263G	14318C	14766T	14783C	15043A	15204C	15301A	15326G	15487T
C4a1a4a	16093Y	16129R	16150T	16182M	16183M	16223T	16298C	16327T	16519Y	73G	195C	249del	263G	315.1c	489C	750G	1438G	1715T	2232.1A	2706G	3552A	4715G	4769G	6026A	7028T	7196A	7999C	8584A	8701G	8860G	9540C	9545G	10398G	10400T	10873C	11719A	11914A	11969A	12672G	12705T	12940A	13263G	14318C	14766T	14783C	15043A	15204C	15301A	15326G
C4a1a5	16093Y	16129R	16182M	16183M	16223T	16298C	16327T	16519Y	73G	249del	263G	315.1c	489C	750G	1438G	1715T	2232.1A	2706G	3552A	4080C	4715G	4769G	5460A	6026A	6261A	7028T	7196A	7999C	8584A	8701G	8860G	9540C	9545G	10398G	10400T	10873C	11719A	11914A	11969A	12672G	12705T	13263G	14318C	14766T	14783C	15043A	15204C	15301A	15326G
C4a1a6	16093Y	16129R	16182M	16183M	16223T	16298C	16327T	16519Y	73G	249del	263G	315.1c	489C	750G	1438G	1715T	2232.1A	2706G	3552A	4715G	4769G	6026A	6221C	7028T	7196A	7999C	8584A	8701G	8860G	9540C	9545G	10398G	10400T	10873C	11719A	11914A	11969A	12672G	12705T	13263G	14318C	14766T	14783C	15043A	15204C	15301A	15326G	15487T	15968C
C4a1b	16093Y	16129R	16182M	16183M	16192T	16223T	16298C	16311Y	16327T	16519Y	73G	249del	263G	315.1c	489C	750G	1438G	2232.1A	2706G	3552A	4715G	4769G	5846T	6026A	7028T	7196A	7999C	8584A	8701G	8860G	9148Y	9540C	9545G	10398G	10400T	10873C	11719A	11914A	11969A	12672G	12705T	13263G	14318C	14766T	14783C	15043A	15204C	15301A	15326G
C4a2	16182M	16183M	16223T	16298C	16327T	16357C	16519Y	73G	249del	263G	315.1c	489C	750G	1438G	2232.1A	2706G	3552A	4715G	4769G	6026A	7028T	7196A	8584A	8701G	8860G	9540C	9545G	10398G	10400T	10873C	11719A	11914A	11969A	12672G	12705T	13263G	14318C	14766T	14783C	15043A	15204C	15301A	15326G	15487T
C4a2a	16182M	16183M	16223T	16298C	16327T	16344T	16357C	16519Y	73G	249del	263G	315.1c	489C	750G	1438G	2232.1A	2706G	3552A	4715G	4769G	6026A	7028T	7196A	8485A	8584A	8701G	8793C	8860G	9540C	9545G	10398G	10400T	10873C	11719A	11914A	11969A	12672G	12705T	13263G	14318C	14766T	14783C	15043A	15204C	15301A	15326G	15487T
C4a2a1	16171G	16182M	16183M	16223T	16298C	16327T	16344T	16357C	16519Y	73G	249del	263G	315.1c	489C	750G	1438G	2232.1A	2706G	3552A	4715G	4769G	6026A	7028T	7196A	8485A	8584A	8701G	8793C	8860G	9540C	9545G	10398G	10400T	10873C	11719A	11914A	11969A	12672G	12705T	13263G	14318C	14766T	14783C	15043A	15204C	15301A	15326G	15487T
C4a2a1a	16171G	16182M	16183M	16223T	16298C	16327T	16344T	16357C	16519Y	73G	249del	263G	315.1c	489C	750G	1438G	2232.1A	2706G	3552A	4715G	4769G	6026A	7028T	7196A	8485A	8584A	8701G	8793C	8860G	8869G	9540C	9545G	10398G	10400T	10873C	11719A	11914A	11969A	12672G	12705T	13263G	14318C	14766T	14783C	15043A	15204C	15301A	15326G	15487T
C4a2a1b	16171G	16182M	16183M	16223T	16298C	16327T	16344T	16357C	16519Y	73G	249del	263G	315.1c	489C	750G	1438G	2232.1A	2706G	3552A	4715G	4769G	6026A	7028T	7196A	8014G	8485A	8584A	8701G	8793C	8860G	9263G	9540C	9545G	10398G	10400T	10873C	11719A	11914A	11969A	12672G	12705T	13263G	13818Y	14318C	14766T	14783C	15043A	15204C	15301A
C4a2b	16182M	16183M	16223T	16298C	16327T	16357C	16519Y	73G	249del	263G	315.1c	489C	750G	1438G	2232.1A	2706G	2887C	3552A	4696C	4715G	4769G	6026A	7028T	7196A	8584A	8701G	8860G	9540C	9545G	10398G	10400T	10873C	11719A	11914A	11969A	12624C	12672G	12705T	13263G	14318C	14766T	14783C	15043A	15204C	15301A	15326G	15487T
C4a2b1	16086C	16182M	16183M	16223T	16278T	16298C	16327T	16357C	16519Y	73G	249del	263G	315.1c	489C	750G	1438G	2232.1A	2706G	2887C	3552A	4696C	4715G	4769G	5036G	6026A	7028T	7196A	8584A	8701G	8860G	9540C	9545G	10398G	10400T	10873C	11719A	11914A	11969A	12624C	12672G	12705T	13263G	14318C	14766T	14783C	15043A	15204C	15301A	15326G
C4a2b2	16182M	16183M	16223T	16298C	16311C	16327T	16357C	16519Y	73G	249del	263G	310Y	315.1c	489C	750G	1438G	1677T	2232.1A	2706G	2887C	3552A	4696C	4715G	4769G	6026A	7028T	7196A	8584A	8701G	8860G	9540C	9545G	10304C	10398G	10400T	10873C	11719A	11914A	11969A	12624C	12672G	12705T	13263G	14318C	14766T	14783C	15043A	15204C	15301A
C4a2b2a	16182M	16183M	16223T	16298C	16311C	16327T	16357C	16519Y	73G	249del	263G	310Y	315.1c	489C	750G	1438G	1677T	2232.1A	2706G	2887C	3552A	3745A	4696C	4715G	4769G	5899.1C	6026A	7028T	7196A	8584A	8701G	8860G	9540C	9545G	10304C	10398G	10400T	10873C	11155T	11719A	11914A	11969A	12624C	12672G	12705T	13263G	13563G	14318C	14766T
C4a2c	16182M	16183M	16223T	16298C	16327T	16357C	16519Y	47A	73G	249del	263G	315.1c	489C	750G	1438G	2232.1A	2706G	3394C	3552A	4715G	4769G	6026A	7028T	7196A	8584A	8701G	8860G	9540C	9545G	10398G	10400T	10873C	11719A	11914A	11969A	12672G	12705T	13263G	13967T	14318C	14766T	14783C	15043A	15204C	15301A	15326G	15487T
C4a2c1	16182M	16183M	16223T	16239T	16298C	16327T	16357C	16519Y	47A	73G	207A	249del	263G	315.1c	489C	750G	1438G	2232.1A	2706G	3394C	3552A	4715G	4769G	6026A	6929G	7028T	7196A	8584A	8701G	8860G	9540C	9545G	10398G	10400T	10724C	10873C	11719A	11914A	11969A	12672G	12705T	13145A	13263G	13967T	14318C	14766T	14783C	15043A	15204C
C4a2c2	16086C	16182M	16183M	16223T	16298C	16327T	16357C	16519Y	47A	73G	249del	263G	315.1c	489C	750G	1438G	2232.1A	2706G	3394C	3552A	4715G	4769G	6026A	7028T	7196A	8584A	8701G	8860G	9540C	9545G	10398G	10400T	10873C	11719A	11914A	11969A	12672G	12705T	13263G	13967T	14318C	14766T	14783C	15043A	15204C	15301A	15487T
C4a2c2a	16086C	16182M	16183M	16223T	16298C	16327T	16357C	16519Y	47A	73G	249del	263G	315.1c	489C	750G	1438G	2232.1A	2706G	3394C	3552A	4715G	4769G	6026A	7028T	7196A	8269R	8584A	8701G	8860G	9540C	9545G	10398G	10400T	10873C	11719A	11914A	11969A	12672G	12705T	13263G	13967T	14318C	14668T	14766T	14783C	15043A	15204C	15301A	15487T
C4b	16182M	16183M	16223T	16298C	16327T	16519Y	73G	249del	263G	315.1c	489C	750G	1438G	2232.1A	2706G	3552A	3816G	4715G	4769G	6026A	7028T	7196A	8584A	8701G	8860G	9540C	9545G	10398G	10400T	10873C	11719A	11914A	11969A	12705T	13263G	14318C	14766T	14783C	15043A	15204C	15301A	15326G	15487T
C4b1	16182M	16183M	16223T	16298C	16327T	16519Y	73G	146C	249del	263G	315.1c	489C	750G	1438G	2232.1A	2706G	3552A	3816G	4715G	4769G	6026A	7028T	7196A	8251A	8584A	8701G	8860G	9540C	9545G	10398G	10400T	10873C	11719A	11914A	11969A	12705T	13263G	14318C	14766T	14783C	15043A	15204C	15301A	15326G	15487T
C4b1a	16182M	16183M	16223T	16259.1A	16298C	16327T	16519Y	73G	146C	249del	263G	315.1c	489C	710C	750G	1438G	2232.1A	2706G	3552A	3816G	4715G	4769G	6026A	7028T	7196A	8251A	8584A	8701G	8860G	9540C	9545G	10398G	10400T	10873C	11719A	11914A	11969A	12705T	13263G	14318C	14766T	14783C	15043A	15204C	15301A	15326G	15487T
C4b1b	16182M	16183M	16223T	16298C	16327T	16519Y	73G	146C	249del	263G	315.1c	489C	750G	1438G	2232.1A	2706G	3552A	3816G	4715G	4769G	6026A	7028T	7196A	8251A	8292A	8584A	8701G	8860G	9540C	9545G	10398G	10400T	10873C	11719A	11914A	11969A	12705T	13263G	14318C	14766T	14783C	15043A	15204C	15301A	15326G	15487T
C4b2	16124C	16182M	16183M	16223T	16298C	16327T	16519Y	73G	249del	263G	315.1c	489C	750G	1438G	2232.1A	2706G	3552A	3816G	4715G	4769G	6026A	7028T	7196A	8584A	8701G	8860G	9540C	9545G	10398G	10400T	10873C	11719A	11914A	11969A	12705T	13263G	14318C	14766T	14783C	15043A	15204C	15301A	15326G	15487T
C4b2a	16124C	16182M	16183M	16223T	16298C	16318T	16327T	16519Y	73G	249del	263G	315.1c	489C	750G	1438G	2232.1A	2706G	3552A	3816G	4715G	4769G	6026A	7028T	7196A	8584A	8701G	8860G	9540C	9545G	10398G	10400T	10873C	11719A	11914A	11969A	12705T	13263G	14318C	14766T	14783C	15043A	15204C	15301A	15326G	15487T
C4b3	16182M	16183M	16223T	16291T	16298C	16327T	16519Y	73G	249del	263G	315.1c	489C	750G	1438G	2232.1A	2706G	3552A	3816G	4715G	4769G	6026A	7028T	7196A	8584A	8701G	8860G	9540C	9545G	10398G	10400T	10873C	11719A	11914A	11969A	12705T	13263G	14318C	14766T	14783C	15043A	15204C	15301A	15326G	15487T
C4b3a	16182M	16183M	16223T	16291T	16298C	16327T	16519Y	73G	249del	263G	315.1c	489C	750G	1438G	2232.1A	2706G	3552A	3816G	4715G	4769G	6026A	7028T	7196A	8584A	8701G	8860G	9540C	9545G	10398G	10400T	10873C	11719A	11914A	11969A	12705T	13263G	14318C	14766T	14783C	15043A	15145T	15204C	15301A	15326G	15487T
C4b3a1	16182M	16183M	16223T	16291T	16298C	16311Y	16327T	16399G	16519Y	73G	249del	263G	315.1c	489C	750G	1438G	2232.1A	2706G	3552A	3816G	4715G	4769G	6026A	7028T	7196A	8584A	8701G	8860G	9540C	9545G	10398G	10400T	10873C	11719A	11914A	11969A	12705T	13263G	14318C	14766T	14783C	15043A	15145T	15204C	15301A	15326G	15487T
C4b3b	16182M	16183M	16223T	16249C	16291T	16298C	16327T	16519Y	73G	249del	263G	315.1c	489C	750G	1438G	2232.1A	2706G	3552A	3816G	4715G	4769G	6026A	7028T	7196A	8584A	8701G	8860G	9248T	9540C	9545G	10398G	10400T	10873C	11719A	11914A	11969A	12705T	13263G	14318C	14766T	14783C	15043A	15204C	15301A	15326G	15487T
C4b5	16182M	16183M	16223T	16298C	16327T	16519Y	73G	249del	263G	315.1c	489C	750G	1438G	2232.1A	2706G	3552A	3816G	4715G	4769G	6026A	7028T	7196A	8584A	8701G	8860G	9540C	9545G	10398G	10400T	10873C	11377A	11719A	11914A	11969A	12705T	13263G	14318C	14766T	14783C	15043A	15204C	15301A	15326G	15487T
C4b6	16182M	16183M	16223T	16298C	16327T	16519Y	73G	249del	263G	315.1c	489C	750G	1438G	1788T	2232.1A	2706G	3552A	3816G	4715G	4769G	6026A	7028T	7196A	8584A	8701G	8860G	9540C	9545G	10398G	10400T	10873C	11719A	11914A	11969A	12705T	13263G	14318C	14766T	14783C	15043A	15204C	15301A	15326G	15487T
C4b7	16182M	16183M	16223T	16298C	16327T	16519Y	73G	249del	263G	315.1c	489C	750G	1438G	2232.1A	2706G	3552A	3816G	4136G	4715G	4769G	6026A	7028T	7196A	8584A	8701G	8860G	9540C	9545G	10398G	10400T	10873C	11719A	11914A	11969A	12705T	13263G	14318C	14766T	14783C	15043A	15204C	15301A	15326G	15487T	15924G
C4b8	16182M	16183M	16223T	16298C	16327T	16519Y	73G	249del	263G	315.1c	489C	750G	1438G	2232.1A	2706G	3392C	3552A	3816G	4715G	4769G	6026A	7028T	7196A	8584A	8701G	8860G	9540C	9545G	10398G	10400T	10873C	11719A	11914A	11969A	12705T	13263G	14318C	14766T	14783C	15043A	15204C	15301A	15326G	15487T
C4b8a	16093C	16182M	16183M	16223T	16298C	16327T	16519Y	73G	249del	263G	315.1c	489C	750G	1438G	2232.1A	2706G	3392C	3552A	3816G	4715G	4769G	6026A	7028T	7196A	8584A	8701G	8860G	9540C	9545G	10398G	10400T	10873C	11254C	11719A	11914A	11969A	12705T	13263G	14318C	14766T	14783C	15043A	15204C	15301A	15326G	15487T
C4c	16182M	16183M	16223T	16298C	16327T	16519Y	73G	249del	263G	315.1c	489C	750G	1438G	2232.1A	2706G	3552A	4715G	4769G	6026A	7028T	7196A	8584A	8701G	8860G	9540C	9545G	10398G	10400T	10873C	11719A	11914A	11969A	12705T	13263G	14318C	14433T	14766T	14783C	15043A	15148A	15204C	15301A	15326G	15487T
C4c1	16182M	16183M	16223T	16298C	16327T	16519Y	73G	249del	263G	315.1c	489C	750G	1243C	1438G	2232.1A	2706G	3552A	4715G	4769G	6026A	7028T	7196A	8584A	8701G	8860G	9540C	9545G	10398G	10400T	10873C	11719A	11914A	11969A	12705T	13263G	14318C	14433T	14766T	14783C	15043A	15148A	15204C	15301A	15326G	15487T
C4c1a	16182M	16183M	16223T	16241G	16298C	16327T	16519Y	73G	249del	263G	315.1c	489C	750G	1243C	1438G	2232.1A	2706G	3552A	4715G	4769G	6026A	7028T	7196A	8584A	8701G	8860G	9540C	9545G	10398G	10400T	10873C	11719A	11914A	11969A	12705T	13263G	14318C	14433T	14766T	14783C	15043A	15148A	15204C	15301A	15326G	15487T	15629C
C4c1b	16182M	16183M	16189C	16223T	16298C	16327T	16519Y	73G	249del	263G	315.1c	489C	750G	1243C	1438G	2232.1A	2706G	3552A	4715G	4769G	6026A	7028T	7196A	8584A	8701G	8860G	9540C	9545G	10398G	10400T	10873C	11719A	11914A	11969A	12705T	13263G	14318C	14433T	14766T	14783C	15043A	15148A	15204C	15301A	15326G	15487T
C4c2	16182M	16183M	16223T	16298C	16327T	16519Y	96T	105del	106del	107del	108del	109del	110del	114T	189G	249del	263G	315.1c	473T	489C	750G	2232.1A	2706G	3552A	4715G	4769G	6026A	7028T	7196A	8584A	8701G	8860G	9540C	9545G	10398G	10400T	10873C	11719A	11914A	11969A	12705T	13263G	14318C	14433T	14766T	14783C	15043A	15148A	15204C
C4+152	16182M	16183M	16223T	16298C	16327T	16519Y	73G	152C	249del	263G	315.1c	489C	750G	1438G	2706G	3552A	4715G	4769G	6026A	7028T	7196A	8584A	8701G	8860G	9540C	9545G	10398G	10400T	10873C	11719A	11914A	11969A	12705T	13263G	14318C	14766T	14783C	15043A	15204C	15301A	15326G	15487T
C4+152+16093	16093C	16182M	16183M	16223T	16298C	16327T	16519Y	73G	152C	249del	263G	315.1c	489C	750G	1438G	2706G	3552A	4715G	4769G	6026A	7028T	7196A	8584A	8701G	8860G	9540C	9545G	10398G	10400T	10873C	11719A	11914A	11969A	12705T	13263G	14318C	14766T	14783C	15043A	15204C	15301A	15326G	15487T
C4d	16093C	16182M	16183M	16223T	16298C	16327T	16519Y	73G	152C	249del	263G	315.1c	489C	750G	1438G	2706G	3552A	4715G	4769G	6026A	7028T	7100G	7196A	8584A	8701G	8860G	9540C	9545G	10398G	10400T	10873C	11719A	11914A	11969A	12705T	12780G	13263G	14318C	14766T	14783C	15043A	15204C	15236G	15301A	15326G	15487T
C4e	16182M	16183M	16223T	16298C	16327T	16519Y	73G	151T	152C	249del	263G	315.1c	489C	750G	1438G	2706G	3552A	4715G	4769G	6026A	7028T	7196A	7307G	8584A	8701G	8860G	9540C	9545G	10398G	10400T	10873C	11719A	11914A	11969A	12705T	13263G	14318C	14766T	14783C	15043A	15204C	15301A	15326G	15479C	15487T
C5	16182M	16183M	16223T	16288C	16298C	16327T	16519Y	73G	249del	263G	315.1c	489C	595.1C	750G	1438G	2706G	3552A	4715G	4769G	7028T	7196A	8584A	8701G	8860G	9540C	9545G	10398G	10400T	10873C	11719A	11914A	12705T	13263G	14318C	14766T	14783C	15043A	15301A	15326G	15487T
C5a	16182M	16183M	16223T	16261T	16288C	16298C	16519Y	73G	249del	263G	315.1c	489C	595.1C	750G	1438G	2706G	3552A	3591A	4715G	4769G	7028T	7196A	8584A	8701G	8860G	9540C	9545G	10398G	10400T	10873C	11719A	11914A	12705T	13263G	14318C	14766T	14783C	15043A	15301A	15326G	15487T
C5a1	16182M	16183M	16223T	16261T	16288C	16298C	16519Y	73G	249del	263G	315.1c	489C	595.1C	750G	1438G	2706G	3552A	3591A	4715G	4769G	4904T	7028T	7196A	8140T	8584A	8701G	8860G	9540C	9545G	10398G	10400T	10873C	11719A	11914A	12705T	13263G	14318C	14766T	14783C	15043A	15301A	15326G	15487T
C5a2	16093C	16182M	16183M	16223T	16261T	16288C	16298C	16519Y	73G	249del	263G	315.1c	489C	595.1C	750G	1438G	2706G	3552A	3591A	4715G	4769G	7028T	7196A	8584A	8701G	8860G	9540C	9545G	10084C	10398G	10400T	10873C	11719A	11914A	11928G	12705T	13263G	14318C	14766T	14783C	15043A	15301A	15326G	15487T
C5a2a	16093C	16182M	16183M	16223T	16261T	16288C	16298C	16519Y	73G	249del	263G	315.1c	489C	595.1C	750G	1438G	1462A	2706G	3552A	3591A	4715G	4769G	7028T	7196A	8584A	8701G	8860G	9540C	9545G	10084C	10398G	10400T	10873C	11719A	11914A	11928G	12705T	13263G	14318C	14766T	14783C	15043A	15301A	15326G	15487T
C5a2b	16093C	16182M	16183M	16189C	16223T	16261T	16288C	16298C	16519Y	73G	249del	263G	315.1c	489C	595.1C	750G	1438G	2706G	3552A	3591A	4715G	4769G	7028T	7196A	8584A	8701G	8860G	9540C	9545G	10084C	10398G	10400T	10873C	11719A	11914A	11928G	12705T	13263G	14318C	14766T	14783C	15043A	15301A	15326G	15487T
C5a2b1	16093C	16182M	16183M	16189C	16223T	16261T	16288C	16298C	16519Y	73G	249del	263G	315.1c	489C	595.1C	750G	1438G	2706G	3552A	3591A	4715G	4769G	7028T	7196A	8440G	8584A	8701G	8860G	9540C	9545G	10084C	10398G	10400T	10873C	11719A	11914A	11928G	12705T	13263G	14318C	14766T	14783C	15043A	15301A	15326G	15487T
C5b	16182M	16183M	16223T	16288C	16298C	16327T	16519Y	73G	249del	263G	315.1c	489C	595.1C	750G	1438G	1719.1G	2706G	3552A	4715G	4769G	7028T	7196A	8584A	8701G	8860G	9540C	9545G	10398G	10400T	10873C	11719A	11914A	12705T	13263G	14318C	14766T	14783C	15043A	15301A	15326G	15487T
C5b1	16148T	16182M	16183M	16223T	16288C	16298C	16327T	16519Y	73G	249del	263G	315.1c	489C	595.1C	750G	1438G	1719.1G	2706G	3552A	4715G	4769G	7028T	7196A	8584A	8701G	8860G	9540C	9545G	10398G	10400T	10873C	11719A	11914A	12705T	13263G	14318C	14766T	14783C	15043A	15301A	15326G	15487T
C5b1a	16148T	16182M	16183M	16223T	16288C	16298C	16327T	16519Y	73G	249del	263G	315.1c	489C	595.1C	750G	1438G	1719.1G	2706G	3397G	3552A	4715G	4769G	7028T	7196A	8584A	8701G	8860G	9233C	9540C	9545G	10398G	10400T	10873C	11719A	11914A	12705T	13263G	14318C	14766T	14783C	15043A	15301A	15326G	15487T
C5b1a1	16148T	16182M	16183M	16223T	16288C	16298C	16327T	16519Y	73G	249del	263G	315.1c	489C	595.1C	750G	1438G	1719A	1719.1G	2706G	3397G	3552A	4715G	4769G	7028T	7196A	8584A	8701G	8860G	9233C	9540C	9545G	10398G	10400T	10873C	11719A	11914A	12705T	13263G	14318C	14766T	14783C	15043A	15301A	15326G	15487T
C5b1b	16148T	16164G	16182M	16183M	16223T	16288C	16298C	16327T	16519Y	73G	249del	263G	315.1c	489C	595.1C	750G	1438G	1719.1G	2706G	3552A	4715G	4769G	4937C	7028T	7196A	8584A	8701G	8860G	9540C	9545G	10398G	10400T	10873C	11719A	11914A	12705T	13263G	14318C	14344G	14766T	14783C	15043A	15301A	15326G	15487T	15734A
C5b1b1	16148T	16164G	16182M	16183M	16223T	16288C	16298C	16327T	16519Y	73G	249del	263G	315.1c	489C	595.1C	750G	1438G	1719.1G	2706G	3552A	4715G	4769G	4937C	7028T	7196A	7498R	8584A	8701G	8860G	9540C	9545G	10398G	10400T	10873C	11719A	11914A	12705T	13263G	14318C	14344G	14766T	14783C	15043A	15055C	15301A	15326G	15487T	15734A
C5+16093	16093C	16182M	16183M	16223T	16288C	16298C	16327T	16519Y	73G	249del	263G	315.1c	489C	595.1C	750G	1438G	2706G	3552A	4715G	4769G	7028T	7196A	8584A	8701G	8860G	9540C	9545G	10398G	10400T	10873C	11719A	11914A	12705T	13263G	14318C	14766T	14783C	15043A	15301A	15326G	15487T
C5c	16093C	16182M	16183M	16223T	16288C	16298C	16327T	16518T	16519Y	16527T	73G	249del	263G	315.1c	489C	595.1C	750G	1438G	2706G	3552A	4715G	4769G	7028T	7196A	8584A	8701G	8860G	9540C	9545G	10398G	10400T	10454C	10873C	11719A	11914A	12705T	13263G	14318C	14766T	14783C	15043A	15301A	15326G	15487T
C5c+16234	16093C	16182M	16183M	16223T	16234T	16288C	16298C	16327T	16518T	16519Y	16527T	73G	249del	263G	315.1c	489C	595.1C	750G	1438G	2706G	3552A	4715G	4769G	7028T	7196A	8584A	8701G	8860G	9540C	9545G	10398G	10400T	10454C	10873C	11719A	11914A	12705T	13263G	14318C	14766T	14783C	15043A	15301A	15326G	15487T
C5c1	16093C	16182M	16183M	16223T	16234T	16288C	16298C	16327T	16518T	16519Y	16527T	73G	249del	263G	315.1c	489C	595.1C	750G	1438G	1670T	2706G	3552A	4715G	4769G	7028T	7196A	8584A	8701G	8860G	9540C	9545G	10398G	10400T	10454C	10873C	11719A	11914A	12705T	13263G	14318C	14766T	14783C	15043A	15301A	15326G	15487T
C5c1a	16093C	16182M	16183M	16223T	16234T	16288C	16298C	16327T	16518T	16519Y	16527T	73G	152Y	249del	263G	315.1c	489C	595.1C	750G	1438G	1670T	2706G	3552A	4715G	4769G	7028T	7196A	7694T	8584A	8701G	8860G	9540C	9545G	10398G	10400T	10454C	10873C	11719A	11914A	12705T	13263G	14318C	14766T	14783C	15043A	15301A	15326G	15487T
C5d	16093C	16182M	16183M	16223T	16288C	16298C	16327T	16519Y	73G	249del	263G	315.1c	489C	595.1C	750G	1438G	2706G	3552A	4715G	4769G	7028T	7196A	8584A	8701G	8860G	9540C	9545G	10398G	10400T	10873C	11719A	11914A	12705T	13263G	14318C	14766T	14783C	15043A	15080G	15301A	15326G	15487T
C5d1	16093C	16182M	16183M	16223T	16288C	16298C	16327T	16390A	16519Y	73G	249del	263G	315.1c	489C	595.1C	750G	1415A	1438G	2706G	3552A	4715G	4769G	7028T	7196A	8188G	8584A	8701G	8860G	9540C	9545G	10398G	10400T	10873C	11719A	11914A	12705T	13263G	14318C	14766T	14783C	15043A	15080G	15301A	15326G	15487T
C5d2	16093C	16182M	16183M	16223T	16288C	16298C	16327T	16519Y	73G	249del	263G	315.1c	489C	595.1C	750G	1438G	2706G	3552A	4715G	4769G	7028T	7196A	8584A	8701G	8860G	9540C	9545G	10398G	10400T	10682G	10873C	11719A	11914A	12705T	13263G	13968A	14318C	14766T	14783C	15043A	15080G	15301A	15326G	15487T
C7	16182M	16183M	16223T	16298C	16327T	16519Y	73G	249del	263G	315.1c	489C	750G	1438G	2706G	3552A	4715G	4769G	5821A	6338G	7028T	7196A	8584A	8701G	8860G	9540C	9545G	10398G	10400T	10873C	11719A	11914A	12705T	13263G	14318C	14766T	14783C	15043A	15301A	15326G	15487T
C7a	16182M	16183M	16223T	16298C	16327T	16519Y	73G	249del	263G	315.1c	489C	750G	1438G	2706G	3552A	4715G	4769G	5821A	6338G	7028T	7196A	7853A	8584A	8701G	8860G	9540C	9545G	10398G	10400T	10873C	11719A	11914A	12705T	13263G	14318C	14766T	14783C	15043A	15301A	15326G	15487T
C7a1	16182M	16183M	16223T	16298C	16327T	16519Y	73G	146C	249del	263G	315.1c	489C	750G	1438G	2706G	3552A	4715G	4769G	5821A	6338G	7028T	7196A	7853A	8584A	8701G	8860G	9540C	9545G	10398G	10400T	10873C	11719A	11914A	12705T	12957C	13263G	14318C	14766T	14783C	14978G	15043A	15301A	15326G	15487T
C7a1a	16182M	16183M	16223T	16298C	16327T	16519Y	73G	146C	153G	249del	263G	315.1c	489C	750G	1438G	2706G	3552A	4715G	4769G	5821A	6338G	7028T	7196A	7853A	8584A	8701G	8860G	9540C	9545G	10295G	10398G	10400T	10873C	11719A	11914A	12705T	12957C	13263G	14318C	14766T	14783C	14978G	15043A	15301A	15326G	15487T
C7a1a1	16182M	16183M	16223T	16327T	16519Y	73G	146C	151T	153G	249del	263G	315.1c	333C	489C	750G	1438G	2706G	3552A	4715G	4769G	5821A	6338G	6791G	7028T	7196A	7853A	8584A	8701G	8860G	9540C	9545G	10295G	10398G	10400T	10873C	11719A	11914A	12705T	12957C	13263G	14318C	14766T	14783C	14978G	15043A	15301A	15326G	15487T
C7a1a2	16182M	16183M	16223T	16298C	16311C	16327T	16519Y	73G	146C	153G	249del	263G	315.1c	489C	750G	1438G	2706G	3167.1t	3345C	3552A	4715G	4769G	5821A	6338G	7028T	7196A	7598A	7853A	8584A	8701G	8860G	9540C	9545G	10295G	10398G	10400T	10873C	11719A	11914A	12477C	12705T	12957C	13263G	13708A	14318C	14766T	14783C	14978G	15043A
C7a1c	16182M	16183M	16223T	16298C	16327T	16519Y	73G	146C	249del	263G	315.1c	489C	750G	1438G	2706G	3552A	4047C	4715G	4769G	5821A	5987T	6338G	7028T	7196A	7853A	8584A	8701G	8860G	9540C	9545G	10398G	10400T	10873C	11719A	11914A	12705T	12957C	13263G	14318C	14766T	14783C	14978G	15043A	15301A	15326G	15487T	15670Y
C7a1d	16182M	16183M	16223T	16242T	16256T	16298C	16327T	16519Y	73G	146C	249del	263G	315.1c	489C	750G	1438G	2706G	2905G	3552A	4715G	4769G	5821A	6338G	7028T	7196A	7853A	8584A	8701G	8860G	9540C	9545G	10398G	10400T	10873C	11204C	11719A	11914A	12705T	12957C	13263G	14318C	14766T	14783C	14978G	15043A	15301A	15326G	15487T
C7a2	16182M	16183M	16189C	16223T	16298C	16327T	16519Y	73G	249del	263G	315.1c	489C	750G	1438G	2232.1A	2706G	3552A	4715G	4769G	5821A	6338G	7028T	7196A	7853A	8584A	8701G	8860G	9540C	9545G	10398G	10400T	10873C	11719A	11914A	12705T	13263G	14318C	14766T	14783C	15043A	15301A	15326G	15487T
C7a2a	16182M	16183M	16189C	16223T	16298C	16327T	16519Y	73G	249del	263G	315.1c	489C	750G	1438G	2232.1a	2706G	3552A	4715G	4769G	5821A	6338G	7028T	7196A	7853A	8584A	8701G	8860G	9540C	9545G	10398G	10400T	10873C	11719A	11914A	12705T	12810G	12909G	13263G	13635G	14318C	14470C	14766T	14783C	15043A	15301A	15326G	15487T
C7+16051	16051G	16182M	16183M	16223T	16298C	16327T	16519Y	73G	249del	263G	315.1c	489C	750G	1438G	2706G	3552A	4715G	4769G	5821A	6338G	7028T	7196A	8584A	8701G	8860G	9540C	9545G	10398G	10400T	10873C	11719A	11914A	12705T	13263G	14318C	14766T	14783C	15043A	15301A	15326G	15487T
C7b	16051G	16182M	16183M	16223T	16298C	16327T	16519Y	73G	249del	263G	315.1c	489C	750G	1438G	2706G	3552A	4715G	4769G	5821A	5918C	6338G	7028T	7196A	8584A	8701G	8860G	9540C	9545G	10398G	10400T	10873C	11101G	11719A	11914A	12705T	13263G	14318C	14766T	14783C	15043A	15301A	15326G	15487T	15928A
Z	16182M	16183M	16185T	16223T	16260T	16298C	16519Y	73G	249del	263G	315.1c	489C	750G	1438G	2706G	4715G	4769G	6752G	7028T	7196A	8584A	8701G	8860G	9090C	9540C	10398G	10400T	10873C	11719A	12705T	14766T	14783C	15043A	15301A	15326G	15487T	15784C
Z+152	16182M	16183M	16185T	16223T	16260T	16298C	16519Y	73G	152C	249del	263G	315.1c	489C	750G	1438G	2706G	4715G	4769G	6752G	7028T	7196A	8584A	8701G	8860G	9090C	9540C	10398G	10400T	10873C	11719A	12705T	14766T	14783C	15043A	15301A	15326G	15487T	15784C
Z1	16182M	16183M	16185T	16223T	16260T	16298C	16519Y	73G	152C	249del	263G	315.1c	489C	750G	1438G	2706G	4715G	4769G	6752G	7028T	7196A	8584A	8701G	8860G	9090C	9540C	10398G	10400T	10873C	11719A	12705T	14766T	14783C	15043A	15261A	15301A	15326G	15487T	15784C
Z1a	16129A	16182M	16183M	16185T	16223T	16224C	16260T	16298C	16519Y	73G	151T	152C	249del	263G	315.1c	489C	750G	1438G	2706G	4715G	4769G	6752G	7028T	7196A	8584A	8701G	8860G	9090C	9540C	10325A	10398G	10400T	10873C	11719A	12705T	14766T	14783C	15043A	15261A	15301A	15326G	15487T	15784C
Z1a1	16129A	16182M	16183M	16185T	16223T	16224C	16260T	16298C	16519Y	73G	151T	152C	249del	263G	315.1c	489C	750G	1438G	2706G	4715G	4769G	6752G	7028T	7196A	8584A	8701G	8860G	9090C	9494G	9540C	10325A	10398G	10400T	10873C	11719A	12705T	14766T	14783C	15043A	15261A	15301A	15326G	15487T	15784C
Z1a1a	16129A	16182M	16183M	16185T	16223T	16224C	16260T	16298C	16519Y	73G	151T	152C	249del	263G	315.1c	489C	740A	750G	1438G	2706G	4715G	4769G	6752G	7028T	7196A	8584A	8701G	8860G	9090C	9494G	9540C	10325A	10398G	10400T	10873C	11719A	12705T	12930G	14766T	14783C	15043A	15261A	15301A	15326G	15487T	15784C
Z1a1b	16129A	16182M	16183M	16185T	16223T	16224C	16260T	16298C	16519Y	73G	151T	152C	249del	263G	315.1c	489C	750G	1438G	2706G	4715G	4769G	6752G	7028T	7196A	7521A	8251A	8584A	8701G	8860G	9090C	9494G	9540C	10325A	10398G	10400T	10873C	11719A	12705T	14766T	14783C	15043A	15261A	15301A	15326G	15487T	15784C
Z1a2	16129A	16182M	16183M	16185T	16223T	16224C	16260T	16298C	16519Y	73G	151T	152C	249del	263G	315.1c	489C	750G	1438G	2706G	4715G	4769G	6752G	7028T	7196A	8584A	8701G	8860G	9090C	9540C	10325A	10398G	10400T	10873C	11590G	11719A	12705T	14766T	14783C	15043A	15261A	15301A	15326G	15487T	15784C
Z1a2a	16129A	16182M	16183M	16185T	16223T	16224C	16260T	16298C	16519Y	73G	151T	152C	249del	263G	315.1c	489C	750G	1438G	2706G	4715G	4769G	6752G	7028T	7196A	7419R	8584A	8701G	8860G	9090C	9540C	10325A	10398G	10400T	10873C	11078G	11590G	11719A	12705T	14122R	14766T	14783C	15043A	15261A	15301A	15326G	15487T	15784C
Z1a3	16129A	16182M	16183M	16185T	16223T	16224C	16260T	16298C	16519Y	73G	151T	152C	249del	263G	315.1c	489C	750G	1438G	2706G	4715G	4769G	6752G	7028T	7196A	8584A	8701G	8860G	9090C	9540C	10325A	10398G	10400T	10873C	11252G	11719A	12705T	14766T	14783C	15043A	15261A	15301A	15326G	15487T	15784C
Z2	16182M	16183M	16185T	16223T	16260T	16298C	16519Y	73G	152C	249del	263G	315.1c	489C	750G	1438G	2706G	3145G	4715G	4769G	6752G	7028T	7196A	8188G	8584A	8701G	8860G	9090C	9540C	10398G	10400T	10873C	11719A	12705T	14668T	14766T	14783C	15043A	15184C	15301A	15326G	15487T	15784C
Z3	16182M	16183M	16185T	16223T	16260T	16298C	16519Y	73G	152C	249del	263G	315.1c	489C	750G	1438G	2706G	4715G	4769G	6752G	7028T	7196A	8584A	8701G	8860G	9090C	9540C	10208C	10398G	10400T	10873C	11719A	12705T	14766T	14783C	15043A	15301A	15326G	15487T	15784C
Z3a	16182M	16183M	16185T	16223T	16260T	16298C	16519Y	73G	152C	207A	249del	263G	315.1c	489C	750G	1438G	2706G	4715G	4769G	6752G	7028T	7196A	8584A	8701G	8860G	9090C	9540C	9713A	10208C	10398G	10400T	10873C	11719A	12705T	13620C	14766T	14783C	15043A	15301A	15326G	15487T	15784C	15928A
Z3a1	16182M	16183M	16185T	16223T	16260T	16298C	16519Y	73G	152C	207A	249del	263G	315.1c	489C	750G	1438G	2706G	4715G	4769G	6752G	7028T	7196A	8584A	8701G	8860G	9090C	9540C	9713A	10208C	10398G	10400T	10873C	11719A	12705T	13620C	14766T	14783C	15043A	15301A	15487T	15784C	15928A
Z3a1a	16182M	16183M	16185T	16223T	16260T	16298C	16519Y	73G	152C	207A	249del	263G	315.1c	489C	750G	1438G	2706G	4715G	4769G	6752G	7028T	7196A	8584A	8701G	8860G	8931G	9090C	9540C	9713A	10208C	10398G	10400T	10873C	11075C	11719A	12705T	13620C	14766T	14783C	15043A	15301A	15487T	15784C	15928A
Z3a2	16182M	16183M	16185T	16223T	16260T	16298C	16519Y	73G	152C	207A	249del	263G	315.1c	489C	750G	1438G	2706G	4715G	4769G	6378C	6752G	7028T	7196A	8584A	8701G	8860G	9090C	9540C	9713A	10208C	10398G	10400T	10873C	11719A	11902A	12477C	12705T	13620C	14476A	14766T	14783C	15043A	15097Y	15301A	15326G	15487T	15784C	15884A	15928A
Z3b	16182M	16183M	16185T	16223T	16260T	16298C	16519Y	73G	146C	152C	249del	263G	315.1c	489C	750G	1438G	2706G	4715G	4769G	6752G	7028T	7196A	8584A	8701G	8860G	9055A	9090C	9540C	10208C	10398G	10400T	10873C	11719A	12501A	12705T	14766T	14783C	15043A	15301A	15326G	15487T	15784C
Z3+709	16182M	16183M	16185T	16223T	16260T	16298C	16519Y	73G	152C	249del	263G	315.1c	489C	709A	750G	1438G	2706G	4715G	4769G	6752G	7028T	7196A	8584A	8701G	8860G	9090C	9540C	10208C	10398G	10400T	10873C	11719A	12705T	14766T	14783C	15043A	15301A	15326G	15487T	15784C
Z3c	16182M	16183M	16185T	16223T	16260T	16298C	16519Y	73G	152C	249del	263G	315.1c	489C	709A	750G	1438G	2706G	4715G	4769G	4853A	6752G	7028T	7196A	8584A	8701G	8860G	9090C	9540C	10208C	10398G	10400T	10873C	11719A	12705T	14766T	14783C	15043A	15301A	15326G	15487T	15784C
Z3d	16182M	16183M	16185T	16223T	16260T	16298C	16519Y	73G	152C	249del	263G	315.1c	489C	709A	750G	1438G	2706G	4715G	4769G	6752G	7028T	7196A	8584A	8701G	8860G	9090C	9540C	10208C	10398G	10400T	10873C	11719A	11782T	12705T	14766T	14783C	15043A	15301A	15326G	15487T	15784C
Z4	16182M	16183M	16185T	16223T	16260T	16298C	16519Y	73G	151T	152C	249del	263G	315.1c	489C	750G	1438G	2706G	4715G	4769G	6752G	7028T	7196A	8584A	8701G	8860G	9090C	9540C	10398G	10400T	10873C	11719A	12705T	14766T	14783C	15043A	15301A	15326G	15475G	15487T	15784C	15944del
Z4a	16182M	16183M	16185T	16223T	16260T	16298C	16302G	16519Y	73G	151T	152C	249del	263G	315.1c	489C	750G	1438G	2706G	4715G	4769G	6752G	7028T	7196A	8584A	8701G	8860G	9090C	9540C	10398G	10400T	10873C	11719A	12705T	14766T	14783C	15043A	15301A	15326G	15475G	15487T	15784C	15944del
Z4a1	16182M	16183M	16185T	16189C	16223T	16260T	16298C	16302G	16519Y	73G	152C	249del	263G	315.1c	489C	750G	1438G	2706G	4715G	4769G	5492C	6752G	7028T	7196A	8584A	8701G	8860G	9090C	9540C	10398G	10400T	10873C	11719A	12705T	14766T	14783C	15043A	15301A	15326G	15475G	15487T	15784C	15944del
Z4a1a	16182M	16183M	16185T	16189C	16223T	16260T	16298C	16302G	16519Y	73G	152C	249del	263G	315.1c	489C	750G	1438G	2706G	4715G	4769G	5492C	5894G	6752G	7028T	7196A	8584A	8701G	8860G	9090C	9540C	10398G	10400T	10873C	11719A	12705T	14766T	14783C	15043A	15301A	15326G	15475G	15487T	15784C	15944del
Z4a1a1	16182M	16183M	16185T	16189C	16193del	16223T	16260T	16294T	16298C	16302G	16519Y	73G	152C	249del	263G	315.1c	489C	750G	1438G	2706G	3520G	4715G	4769G	5492C	5894G	6752G	7028T	7196A	7270C	8584A	8654C	8701G	8860G	9090C	9540C	10398G	10400T	10873C	12705T	14766T	14783C	15043A	15301A	15326G	15475G	15487T	15784C	15944del
Z7	16182M	16183M	16185T	16223T	16260T	16298C	16519Y	73G	152C	249del	263G	315.1c	489C	750G	1438G	2352C	2706G	2780T	4363C	4715G	4769G	4841A	6752G	7028T	7196A	7471del	8348G	8584A	8598C	8701G	8860G	9090C	9540C	10398G	10400T	10653A	10873C	11719A	12705T	14766T	14783C	15043A	15301A	15326G	15487T	15784C
Z5	16182M	16183M	16185T	16223T	16260T	16298C	16519Y	73G	249del	255A	263G	315.1c	489C	750G	814G	1438G	2056A	2706G	4712T	4715G	4769G	6752G	7028T	7196A	8251A	8584A	8701G	8860G	9053A	9090C	9540C	10398G	10400T	10873C	11719A	12705T	14052T	14766T	14783C	15043A	15301A	15326G	15487T	15553A	15784C
M9	16182M	16183M	16223T	16362C	16519Y	73G	263G	315.1c	489C	750G	1438G	2706G	4491A	4769G	7028T	8701G	8860G	9540C	10398G	10400T	10873C	11719A	12705T	14766T	14783C	15043A	15301A	15326G
M9a'b	16182M	16183M	16223T	16362C	16519Y	73G	153G	263G	315.1c	489C	750G	1438G	2706G	3394C	4491A	4769G	7028T	8701G	8860G	9540C	10398G	10400T	10873C	11719A	12705T	14766T	14783C	15043A	15301A	15326G
M9a	16182M	16183M	16223T	16234T	16362C	16519Y	73G	153G	263G	315.1c	489C	750G	1438G	2706G	3394C	4491A	4769G	7028T	8701G	8860G	9540C	10398G	10400T	10873C	11719A	12705T	14308C	14766T	14783C	15043A	15301A	15326G
M9a1	16182M	16183M	16223T	16234T	16362C	16519Y	73G	153G	263G	315.1c	489C	750G	1041G	1438G	2706G	3394C	4491A	4769G	7028T	8701G	8860G	9540C	10398G	10400T	10873C	11719A	12705T	14308C	14766T	14783C	15043A	15301A	15326G
M9a1a	16182M	16183M	16223T	16234T	16316G	16362C	16519Y	73G	153G	263G	315.1c	489C	750G	1041G	1438G	2706G	3394C	4491A	4769G	7028T	8701G	8860G	9540C	10398G	10400T	10873C	11719A	12705T	14308C	14766T	14783C	15043A	15301A	15326G
M9a1a1	16182M	16183M	16223T	16234T	16316G	16362C	16519Y	73G	153G	263G	315.1c	489C	750G	1041G	1438G	2706G	3394C	4491A	4769G	7028T	8701G	8860G	9242G	9540C	10398G	10400T	10873C	11719A	12705T	14308C	14766T	14783C	15043A	15301A	15326G
M9a1a1a	16182M	16183M	16223T	16234T	16316G	16362C	16519Y	73G	263G	315.1c	489C	750G	1041G	1438G	2706G	3394C	4491A	4769G	7028T	8701G	8860G	9242G	9540C	10398G	10400T	10873C	11719A	11963A	12705T	14308C	14766T	14783C	15043A	15301A	15326G
M9a1a1b	16182M	16183M	16223T	16234T	16300G	16316G	16362C	16519Y	73G	153G	263G	315.1c	489C	750G	1041G	1438G	2706G	3394C	4491A	4769G	5951G	7028T	8701G	8860G	9115G	9242G	9540C	10398G	10400T	10873C	11719A	12705T	14308C	14766T	14783C	15043A	15301A	15326G
M9a1a1c	16182M	16183M	16223T	16234T	16291T	16316G	16362C	16519Y	73G	153G	263G	315.1c	489C	750G	1041G	1438G	2706G	3394C	4491A	4769G	7028T	7142C	8701G	8860G	9242G	9540C	10398G	10400T	10873C	11719A	12705T	14308C	14766T	14783C	15043A	15301A	15326G
M9a1a1c1	16182M	16183M	16223T	16234T	16291T	16316G	16362C	16519Y	73G	153G	263G	315.1c	489C	750G	1041G	1438G	2706G	3394C	4491A	4769G	7028T	7142C	8701G	8860G	9242G	9540C	10398G	10400T	10873C	11719A	12705T	14308C	14417G	14766T	14783C	15043A	15301A	15326G
M9a1a1c1a	16182M	16183M	16223T	16234T	16291T	16316G	16362C	16519Y	73G	153G	263G	315.1c	489C	750G	1041G	1438G	2706G	3394C	4491A	4769G	7028T	7142C	7861C	8701G	8860G	9242G	9540C	10398G	10400T	10873C	11719A	12705T	14308C	14417G	14766T	14783C	15043A	15301A	15326G
M9a1a1c1b	16182M	16183M	16223T	16234T	16316G	16362C	16519Y	73G	153G	263G	315.1c	489C	750G	1041G	1438G	2706G	3394C	4491A	4769G	7028T	7142C	7697A	8701G	8860G	9242G	9540C	10398G	10400T	10873C	11719A	12705T	14308C	14417G	14766T	14783C	15043A	15301A	15326G
M9a1a1c1b1	16182M	16183M	16223T	16234T	16316G	16362C	16519Y	73G	263G	315.1c	489C	750G	1041G	1438G	2706G	3394C	4491A	4769G	5899.1C	7028T	7142C	7697A	8701G	8860G	9242G	9540C	10398G	10400T	10873C	11719A	12705T	14308C	14417G	14766T	14783C	15043A	15301A	15326G
M9a1a1c1b1a	16182M	16183M	16223T	16234T	16316G	16362C	16519Y	73G	263G	315.1c	489C	711C	750G	1041G	1438G	2706G	3394C	4491A	4769G	5899.1C	7028T	7142C	7697A	8701G	8860G	9242G	9540C	10398G	10400T	10873C	11719A	12705T	14308C	14417G	14766T	14783C	15043A	15301A	15326G
M9a1a1c1b1a1	16086Y	16182M	16183M	16223T	16234T	16316G	16362C	16519Y	73G	263G	315.1c	489C	711C	750G	1041G	1438G	2706G	3394C	4491A	4769G	5899.1C	7028T	7142C	7697A	8567C	8701G	8860G	9242G	9540C	10398G	10400T	10873C	11719A	12705T	14308C	14417G	14766T	14783C	15043A	15301A	15326G
M9a1a1c1b1a2	16182M	16183M	16223T	16234T	16316G	16362C	16519Y	73G	146C	263G	315.1c	489C	711C	750G	1041G	1438G	2706G	3394C	4491A	4769G	5899.1C	6446A	7028T	7142C	7697A	8701G	8860G	9242G	9540C	10398G	10400T	10873C	11719A	12705T	14308C	14417G	14766T	14783C	15043A	15301A	15326G
M9a1a1c1b2	16182M	16183M	16223T	16234T	16316G	16362C	16519Y	73G	153G	263G	315.1c	489C	750G	1041G	1438G	2706G	3394C	4491A	4769G	7028T	7142C	7697A	8701G	8860G	9242G	9540C	10398G	10400T	10873C	11719A	12705T	14308C	14417G	14766T	14783C	15043A	15301A	15326G	15839T
M9a1a1c1c	16182M	16183M	16223T	16234T	16291T	16316G	16362C	16519Y	73G	153G	263G	315.1c	489C	750G	1041G	1438G	2706G	3394C	4491A	4769G	7028T	7142C	8631G	8701G	8860G	9242G	9540C	10398G	10400T	10873C	11719A	12705T	14308C	14417G	14766T	14783C	15043A	15301A	15326G
M9a1a1d	16182M	16183M	16223T	16234T	16316G	16362C	16519Y	73G	153G	263G	315.1c	489C	750G	1041G	1438G	2706G	3394C	4491A	4769G	7028T	8701G	8860G	9242G	9540C	10398G	10400T	10873C	11719A	12705T	14308C	14766T	14783C	15043A	15175T	15301A	15326G
M9a1a2	16145A	16182M	16183M	16223T	16234T	16316G	16362C	16519Y	73G	153G	263G	315.1c	489C	750G	1041G	1438G	2706G	3394C	4491A	4769G	7028T	7256T	8701G	8860G	9540C	10398G	10400T	10873C	11719A	12705T	14308C	14766T	14783C	15043A	15301A	15326G
M9a1a3	16182M	16183M	16223T	16234T	16248T	16265C	16316G	16362C	16519Y	73G	153G	263G	315.1c	489C	750G	1041G	1438G	2706G	3394C	4491A	4769G	7028T	8701G	8860G	9540C	10398G	10400T	10873C	11719A	12705T	14308C	14766T	14783C	15043A	15301A	15326G	15884A
M9a1b	16182M	16183M	16223T	16234T	16362C	16519Y	73G	152C	153G	263G	315.1c	489C	750G	1041G	1438G	2706G	3394C	4491A	4769G	7028T	8701G	8860G	9540C	10398G	10400T	10873C	11719A	12362T	12705T	14308C	14766T	14783C	15043A	15301A	15326G	15671G
M9a1b+150	16182M	16183M	16223T	16234T	16362C	16519Y	73G	150T	152C	153G	263G	315.1c	489C	750G	1041G	1438G	2706G	3394C	4491A	4769G	7028T	8701G	8860G	9540C	10398G	10400T	10873C	11719A	12362T	12705T	14308C	14766T	14783C	15043A	15301A	15326G	15671G
M9a1b1	16158G	16182M	16183M	16223T	16234T	16362C	16519Y	73G	150T	152C	153G	263G	315.1c	489C	750G	1041G	1438G	2706G	3394C	4491A	4769G	7028T	8701G	8860G	9540C	10398G	10400T	10873C	11719A	12362T	12705T	14308C	14766T	14783C	15043A	15301A	15326G	15671G
M9a1b1a	16158G	16182M	16183M	16223T	16234T	16362C	16519Y	73G	150T	152C	153G	263G	315.1c	489C	750G	1041G	1438G	2706G	3394C	4491A	4769G	7028T	8701G	8860G	9540C	10398G	10400T	10873C	11719A	11872T	12362T	12705T	14308C	14766T	14783C	15043A	15301A	15326G	15671G
M9a1b1a1	16158G	16182M	16183M	16223T	16234T	16362C	16519Y	73G	150T	152C	153G	263G	315.1c	489C	750G	1041G	1438G	2706G	3394C	4491A	4769G	7028T	8557C	8701G	8860G	9540C	10398G	10400T	10873C	11623T	11719A	11872T	12362T	12705T	14308C	14766T	14783C	15043A	15301A	15326G	15671G
M9a1b1b	16158G	16182M	16183M	16223T	16234T	16362C	16519Y	73G	150T	152C	153G	263G	315.1c	489C	750G	1041G	1438G	2706G	3394C	3522T	4491A	4769G	7028T	8701G	8860G	9540C	10398G	10400T	10873C	11719A	12362T	12705T	14308C	14683G	14766T	14783C	15043A	15301A	15326G	15671G
M9a1b1c	16158G	16182M	16183M	16223T	16234T	16362C	16519Y	73G	150T	152C	153G	263G	315.1c	489C	750G	1041G	1438G	2706G	3394C	4491A	4769G	7028T	8701G	8860G	9540C	10398G	10400T	10454C	10873C	11719A	12362T	12705T	14308C	14766T	14783C	15043A	15301A	15326G	15671G
M9a1b2	16182M	16183M	16223T	16234T	16362C	16519Y	73G	150T	152C	153G	263G	315.1c	489C	750G	1041G	1438G	2706G	3394C	4491A	4769G	7028T	8701G	8860G	9540C	10398G	10400T	10873C	10951A	11719A	12362T	12705T	14308C	14766T	14783C	15043A	15301A	15326G	15671G
M9a4	16182M	16183M	16223T	16234T	16362C	16519Y	73G	153G	263G	315.1c	489C	750G	1438G	2706G	3394C	4491A	4769G	6366A	7028T	8701G	8860G	9540C	10398G	10400T	10873C	11719A	12705T	14308C	14766T	14783C	15043A	15301A	15326G
M9a4a	16182M	16183M	16223T	16234T	16271C	16362C	16519Y	73G	153G	263G	315.1c	489C	750G	1438G	2706G	3394C	4491A	4769G	6366A	7028T	8701G	8860G	9540C	10398G	10400T	10873C	11719A	12705T	14308C	14766T	14783C	15043A	15301A	15326G
M9a4a1	16182M	16183M	16223T	16234T	16271C	16362C	16519Y	73G	153G	263G	315.1c	489C	750G	1120T	1438G	2706G	3394C	4491A	4769G	5899.1C	6366A	7028T	8701G	8860G	9540C	10398G	10400T	10873C	11719A	12705T	14308C	14766T	14783C	15043A	15301A	15326G
M9a4a2	16182M	16183M	16223T	16234T	16271C	16362C	16519Y	73G	151T	153G	263G	315.1c	489C	750G	1438G	1719A	2706G	3394C	4491A	4769G	6366A	7028T	8701G	8860G	9540C	10398G	10400T	10873C	11719A	12705T	14308C	14766T	14783C	15043A	15301A	15326G
M9a4b	16182M	16183M	16223T	16234T	16362C	16519Y	73G	153G	263G	315.1c	489C	750G	1438G	2706G	3394C	4491A	4769G	6366A	6815C	7028T	8701G	8860G	9540C	10398G	10400T	10873C	11719A	12705T	14308C	14766T	14783C	15043A	15301A	15326G
M9a5	16182M	16183M	16223T	16234T	16362C	16519Y	73G	153G	263G	315.1c	385G	489C	750G	1438G	2706G	3394C	4491A	4769G	7028T	8155A	8701G	8860G	9540C	10398G	10400T	10873C	11719A	12237T	12705T	14308C	14766T	14783C	15043A	15301A	15326G
M9b	16051G	16182M	16183M	16209C	16223T	16362C	16519Y	73G	153G	263G	315.1c	489C	573.1C	750G	1438G	2706G	3394C	4491A	4769G	5964C	6842C	7028T	7609C	7789A	8701G	8860G	9540C	10398G	10400T	10873C	11719A	12705T	12864C	14766T	14783C	15043A	15301A	15326G
E	16182M	16183M	16223T	16362C	16390A	16519Y	73G	263G	315.1c	489C	750G	1438G	2706G	3027C	3705A	4491A	4769G	7028T	7598A	8701G	8860G	9540C	10398G	10400T	10873C	11719A	12705T	13626T	14766T	14783C	15043A	15301A	15326G
E1	16182M	16183M	16223T	16362C	16390A	16519Y	73G	263G	315.1c	489C	750G	1438G	2706G	3027C	3705A	4491A	4769G	7028T	7598A	8701G	8860G	9540C	10398G	10400T	10873C	11719A	12705T	13254C	13626T	14577C	14766T	14783C	15043A	15301A	15326G
E1a	16182M	16183M	16223T	16362C	16390A	16519Y	73G	263G	315.1c	489C	750G	1438G	2706G	3027C	3705A	4248C	4491A	4769G	7028T	7598A	8701G	8860G	9540C	10398G	10400T	10834T	10873C	11719A	12705T	13254C	13626T	14577C	14766T	14783C	15043A	15301A	15326G
E1a1	16182M	16183M	16223T	16362C	16390A	16519Y	73G	263G	315.1c	489C	750G	1438G	2706G	3027C	3705A	4248C	4491A	4769G	6620C	7028T	7598A	8701G	8860G	9540C	10398G	10400T	10834T	10873C	11719A	12705T	13254C	13626T	14577C	14766T	14783C	15043A	15301A	15326G
E1a1a	16182M	16183M	16223T	16362C	16390A	16519Y	73G	263G	315.1c	489C	750G	1438G	2706G	3027C	3705A	4248C	4491A	4769G	6620C	7028T	7598A	8701G	8860G	9540C	10398G	10400T	10834T	10873C	11719A	12705T	13254C	13626T	14577C	14783C	15043A	15301A	15326G
E1a1a1	16182M	16183M	16223T	16291T	16362C	16390A	16519Y	73G	263G	315.1c	489C	750G	1438G	2706G	3027C	3705A	4248C	4491A	4769G	6620C	7028T	7598A	8701G	8860G	9540C	10398G	10400T	10834T	10873C	11719A	12705T	13254C	13626T	14577C	14783C	15043A	15301A	15326G
E1a1a1a	16182M	16183M	16223T	16291T	16362C	16390A	16519Y	73G	263G	315.1c	489C	750G	1438G	2706G	3027C	3705A	4248C	4491A	4769G	6620C	7028T	7598A	8701G	8843C	8860G	9540C	10398G	10400T	10834T	10873C	11719A	12705T	13254C	13626T	14577C	14783C	15043A	15301A	15326G
E1a1a1b	16182M	16183M	16223T	16291T	16362C	16390A	16519Y	73G	131C	263G	315.1c	489C	750G	1438G	2706G	3027C	3705A	4248C	4491A	4769G	6620C	7028T	7598A	8577G	8701G	8860G	9540C	10398G	10400T	10834T	10873C	11719A	12705T	13254C	13626T	14577C	14783C	15043A	15301A	15326G
E1a1a1b1	16182M	16183M	16223T	16291T	16362C	16390A	16519Y	73G	131C	263G	315.1c	489C	750G	1438G	2706G	3027C	3705A	4248C	4491A	4769G	6620C	7028T	7598A	8577G	8701G	8860G	9020T	9540C	10398G	10400T	10834T	10873C	11719A	12705T	13254C	13626T	14577C	14783C	15043A	15301A	15326G
E1a1a1b2	16182M	16183M	16223T	16291T	16362C	16390A	16519Y	73G	131C	263G	315.1c	489C	750G	1438G	2706G	3027C	3345Y	3705A	4102A	4248C	4491A	4769G	6620C	7028T	7598A	8577G	8701G	8860G	9540C	10398G	10400T	10834T	10873C	11719A	12705T	13254C	13626T	14577C	14783C	15043A	15301A	15326G
E1a1a1c	16182M	16183M	16223T	16291T	16362C	16390A	16519Y	73G	263G	315.1c	489C	723T	750G	1438G	2706G	3027C	3705A	4248C	4491A	4769G	6620C	7028T	7598A	8701G	8860G	9540C	9861C	10398G	10400T	10834T	10873C	11719A	12705T	13254C	13626T	14577C	14783C	15043A	15301A	15326G
E1a1b	16182M	16183M	16223T	16362C	16390A	16519Y	73G	263G	315.1c	373G	489C	750G	1438G	2706G	3027C	3705A	4248C	4491A	4769G	6620C	7028T	7598A	8701G	8860G	9540C	10398G	10400T	10834T	10873C	11719A	12705T	13254C	13626T	14577C	14766T	14783C	15043A	15301A	15326G
E1a1b1	16182M	16183M	16223T	16362C	16390A	16519Y	73G	263G	315.1c	373G	489C	750G	1438G	2706G	3027C	3705A	4248C	4491A	4769G	6620C	6680C	7028T	7598A	8701G	8860G	9540C	10398G	10400T	10834T	10873C	11719A	12705T	13254C	13626T	14577C	14766T	14783C	15043A	15301A	15326G
E1a1b2	16182M	16183M	16223T	16324C	16362C	16390A	16519Y	73G	263G	315.1c	373G	489C	750G	1438G	2706G	3027C	3705A	4248C	4491A	4769G	6620C	7028T	7598A	8701G	8860G	9540C	10398G	10400T	10834T	10873C	11719A	12705T	13254C	13626T	14577C	14766T	14783C	15043A	15301A	15326G
E1a1b3	16182M	16183M	16362C	16390A	16519Y	73G	263G	315.1c	373G	489C	750G	1438G	2706G	3027C	3705A	4248C	4491A	4769G	6620C	7028T	7598A	8701G	8860G	9540C	10398G	10400T	10834T	10873C	11719A	12705T	13254C	13626T	14577C	14766T	14783C	15043A	15301A	15326G
E1a1b4	16182M	16183M	16223T	16255A	16362C	16390A	16519Y	73G	263G	315.1c	373G	489C	750G	1438G	2706G	3027C	3705A	4248C	4491A	4769G	6620C	7028T	7598A	8701G	8860G	9540C	10398G	10400T	10834T	10873C	11719A	12705T	13254C	13626T	14577C	14766T	14783C	15043A	15301A	15326G
E1a1c	16182M	16183M	16223T	16362C	16390A	16519Y	73G	263G	315.1c	489C	750G	1438G	2706G	3027C	3705A	4248C	4491A	4769G	6340T	6620C	7028T	7598A	8701G	8860G	9540C	10398G	10400T	10834T	10873C	11719A	12705T	13254C	13626T	14577C	14766T	14783C	15043A	15301A	15326G
E1a2	16182M	16183M	16223T	16362C	16390A	16519Y	73G	152C	263G	315.1c	489C	750G	869T	1438G	2706G	3027C	3705A	4248C	4491A	4769G	7028T	7598A	8701G	8860G	9192A	9540C	10398G	10400T	10834T	10873C	11719A	12705T	13254C	13626T	14577C	14766T	14783C	15043A	15301A	15326G
E1a2+(16261)	16182M	16183M	16223T	16261Y	16362C	16390A	16519Y	73G	152C	263G	315.1c	489C	750G	869T	1438G	2706G	3027C	3705A	4248C	4491A	4769G	7028T	7598A	8701G	8860G	9192A	9540C	10398G	10400T	10834T	10873C	11719A	12705T	13254C	13626T	14577C	14766T	14783C	15043A	15301A	15326G
E1a2a	16182M	16183M	16223T	16261Y	16362C	16390A	16519Y	73G	152C	263G	315.1c	489C	750G	869T	1047G	1438G	2706G	3027C	3705A	4248C	4491A	4769G	7028T	7598A	8701G	8860G	9192A	9540C	10398G	10400T	10834T	10873C	11719A	12705T	13254C	13626T	14577C	14766T	14783C	15043A	15301A	15326G
E1a2a1	16182M	16183M	16223T	16261Y	16362C	16390A	16519Y	73G	152C	263G	315.1c	489C	750G	869T	1047G	1438G	2706G	3027C	3705A	4248C	4491A	4586C	4769G	7028T	7598A	8701G	8860G	9192A	9540C	10398G	10400T	10834T	10873C	11719A	12705T	13254C	13626T	14577C	14766T	14783C	15043A	15301A	15326G
E1a2a2	16176T	16182M	16183M	16223T	16261Y	16362C	16390A	16519Y	73G	152C	263G	315.1c	489C	750G	869T	1047G	1438G	2706G	3027C	3705A	4248C	4491A	4769G	7028T	7598A	8701G	8860G	9192A	9540C	10398G	10400T	10834T	10873C	11719A	12705T	13254C	13626T	14577C	14766T	14783C	15043A	15301A	15326G
E1a2a3	16182M	16183M	16223T	16261Y	16362C	16390A	16519Y	73G	152C	263G	315.1c	489C	750G	869T	1047G	1438G	1452C	2706G	3027C	3705A	4248C	4491A	4769G	7028T	7598A	7678C	8158G	8251A	8701G	8860G	9192A	9540C	10398G	10400T	10834T	10873C	11016A	11719A	12705T	13254C	13626T	14577C	14766T	14783C	15043A	15301A	15326G
E1a2a4	16182M	16183M	16223T	16362C	16390A	16519Y	73G	152C	263G	310Y	315.1c	489C	750G	869T	1047G	1438G	2706G	3027C	3705A	4248C	4491A	4541A	4769G	7028T	7598A	8701G	8860G	9192A	9540C	10398G	10400T	10834T	10873C	11719A	12705T	13254C	13626T	14577C	14766T	14783C	15043A	15301A	15326G
E2	16051G	16182M	16183M	16185Y	16223T	16362C	16390A	16519Y	73G	195C	263G	315.1c	489C	750G	1438G	2706G	3027C	3705A	4491A	4769G	7028T	7598A	8440G	8701G	8860G	9080G	9540C	10398G	10400T	10873C	11719A	12705T	13626T	14766T	14783C	15043A	15178G	15301A	15326G
E2a	16051G	16182M	16183M	16185Y	16223T	16362C	16390A	16519Y	73G	195C	263G	315.1c	489C	750G	1438G	2706G	3027C	3705A	4491A	4769G	7028T	7598A	8440G	8701G	8730G	8860G	9080G	9540C	10398G	10400T	10873C	11719A	12705T	13626T	14766T	14783C	15043A	15178G	15301A	15326G
E2a1	16051G	16182M	16183M	16185Y	16223T	16362C	16390A	16519Y	73G	195C	263G	315.1c	489C	750G	1438G	2706G	3027C	3705A	4491A	4769G	7028T	7598A	8440G	8701G	8730G	8860G	9080G	9254G	9540C	10398G	10400T	10873C	11719A	12705T	13626T	14766T	14783C	15043A	15178G	15301A	15326G
E2a1a	16051G	16182M	16183M	16185Y	16223T	16362C	16390A	16519Y	73G	195C	263G	315.1c	489C	750G	1438G	2706G	3027C	3421A	3705A	4454C	4491A	4769G	7028T	7598A	8440G	8701G	8730G	8860G	9080G	9254G	9540C	10398G	10400T	10742C	10873C	11719A	12705T	13626T	14766T	14783C	15043A	15178G	15301A	15326G
E2a2	16051G	16182M	16183M	16185Y	16223T	16362C	16390A	16519Y	73G	195C	263G	315.1c	489C	750G	1438G	2706G	3027C	3705A	4491A	4769G	7028T	7598A	8440G	8701G	8730G	8860G	9063G	9080G	9540C	10398G	10400T	10873C	11719A	12705T	13626T	14766T	14783C	15043A	15178G	15301A	15326G
E2b	16051G	16086C	16182M	16183M	16185Y	16223T	16362C	16390A	16519Y	73G	195C	263G	315.1c	489C	750G	1438G	2706G	3027C	3705A	4491A	4769G	7028T	7598A	8440G	8701G	8860G	9080G	9540C	10398G	10400T	10873C	11719A	12705T	13626T	14766T	14783C	15043A	15178G	15301A	15326G
E2b1	16037G	16051G	16086C	16182M	16183M	16185Y	16223T	16362C	16390A	16519Y	73G	195C	263G	315.1c	489C	750G	1438G	2706G	3027C	3705A	4491A	4769G	7028T	7598A	8440G	8701G	8860G	9080G	9540C	10398G	10400T	10873C	11719A	12705T	13626T	14766T	14783C	15043A	15178G	15301A	15326G
E2b2	16051G	16086C	16182M	16183M	16185Y	16223T	16362C	16390A	16519Y	73G	195C	246C	263G	315.1c	489C	750G	1438G	2706G	3027C	3705A	4491A	4769G	7028T	7598A	8440G	8701G	8860G	9080G	9540C	10398G	10400T	10873C	11719A	12280R	12705T	13626T	14766T	14783C	15043A	15178G	15301A	15326G
M10	16182M	16183M	16223T	16311C	16519Y	73G	263G	315.1c	489C	573.1C	709A	750G	1438G	2706G	4140T	4769G	7028T	8701G	8793C	8860G	9540C	10398G	10400T	10873C	11719A	12549T	12705T	13152G	14502C	14766T	14783C	15040T	15043A	15071C	15301A	15326G
M10a	16182M	16183M	16223T	16311C	16519Y	73G	263G	315.1c	489C	573.1C	709A	750G	1438G	2706G	3172.1C	4140T	4769G	7028T	7250G	8701G	8793C	8856A	8860G	9540C	10398G	10400T	10646A	10873C	11719A	12549T	12705T	13152G	14502C	14766T	14783C	15040T	15043A	15071C	15301A	15326G
M10a1	16182M	16183M	16223T	16311C	16519Y	73G	263G	315.1c	489C	573.1C	709A	750G	1438G	2706G	3172.1C	4140T	4769G	7028T	7250G	8701G	8793C	8856A	8860G	9540C	10398G	10400T	10646A	10873C	11719A	12549T	12705T	13152G	14502C	14766T	14783C	15040T	15043A	15071C	15218G	15301A	15326G
M10a1+16129	16129A	16182M	16183M	16223T	16311C	16519Y	73G	263G	315.1c	489C	573.1C	709A	750G	1438G	2706G	3172.1C	4140T	4769G	7028T	7250G	8701G	8793C	8856A	8860G	9540C	10398G	10400T	10646A	10873C	11719A	12549T	12705T	13152G	14502C	14766T	14783C	15040T	15043A	15071C	15218G	15301A	15326G
M10a1a	16129A	16182M	16183M	16223T	16311C	16519Y	73G	263G	315.1c	489C	573.1C	709A	750G	1438G	2706G	3172.1C	4140T	4769G	7028T	7250G	8701G	8793C	8856A	8860G	9540C	10398G	10400T	10646A	10873C	11719A	12549T	12705T	13135A	13152G	14502C	14766T	14783C	15040T	15043A	15071C	15218G	15301A	15326G
M10a1a1	16093C	16129A	16182M	16183M	16223T	16311C	16357C	16497G	16519Y	73G	263G	315.1c	489C	573.1C	709A	750G	1438G	2706G	3172.1C	4140T	4769G	7028T	7250G	8701G	8793C	8856A	8860G	9540C	10398G	10400T	10646A	10873C	11719A	12549T	12705T	13135A	13152G	14502C	14766T	14783C	15040T	15043A	15071C	15218G	15301A	15326G
M10a1a1a	16093C	16129A	16182M	16183M	16223T	16311C	16357C	16497G	16519Y	73G	263G	315.1c	489C	573.1C	709A	750G	1438G	2706G	3083C	3172.1C	4140T	4769G	7028T	7250G	7948T	8701G	8793C	8856A	8860G	9540C	10398G	10400T	10646A	10873C	11719A	12549T	12705T	13135A	13152G	14337T	14502C	14766T	14783C	15040T	15043A	15071C	15218G	15301A	15326G
M10a1a1b	16093C	16129A	16182M	16183M	16193T	16223T	16311C	16357C	16497G	16519Y	73G	146C	263G	315.1c	489C	573.1C	709A	750G	1438G	2706G	3172.1C	4140T	4769G	7028T	7250G	8701G	8793C	8856A	8860G	9540C	10398G	10400T	10646A	10873C	11719A	12549T	12705T	13135A	13152G	14502C	14766T	14783C	15040T	15043A	15071C	15218G	15301A	15326G
M10a1a1b1	16093C	16182M	16183M	16193T	16223T	16311C	16357C	16497G	16519Y	73G	146C	263G	315.1c	489C	573.1C	709A	750G	1438G	2706G	3172.1C	4140T	4769G	7028T	7250G	8701G	8793C	8856A	8860G	9540C	10398G	10400T	10529G	10646A	10873C	11719A	12549T	12705T	13135A	13152G	14502C	14766T	14783C	15040T	15043A	15071C	15218G	15301A	15326G
M10a1a1b2	16093C	16129A	16182M	16183M	16193T	16223T	16311C	16357C	16497G	16519Y	73G	146C	263G	315.1c	489C	573.1C	709A	750G	1438G	2706G	3172.1C	4140T	4769G	7028T	7250G	8701G	8793C	8856A	8860G	9540C	10289G	10398G	10400T	10646A	10873C	11719A	12549T	12705T	13135A	13152G	14502C	14766T	14783C	15040T	15043A	15071C	15218G	15301A	15326G
M10a1b	16066G	16182M	16183M	16223T	16311C	16519Y	73G	263G	315.1c	489C	573.1C	709A	750G	1438G	2706G	3172.1C	4140T	4769G	7028T	7250G	8701G	8793C	8856A	8860G	9540C	10398G	10400T	10646A	10873C	11719A	12549T	12705T	13152G	14502C	14766T	14783C	15040T	15043A	15071C	15218G	15301A	15326G
M10a2	16066G	16182M	16183M	16223T	16311C	16519Y	73G	200G	263G	315.1c	489C	573.1C	709A	750G	1438G	2706G	3172.1C	4140T	4769G	7028T	7250G	8701G	8793C	8856A	8860G	9540C	10398G	10400T	10646A	10873C	11719A	12549T	12705T	13152G	14502C	14766T	14783C	15040T	15043A	15071C	15301A	15326G
M11	16182M	16183M	16223T	16519Y	73G	215G	263G	315.1c	318C	326G	489C	750G	1095C	1438G	2706G	4769G	6531T	7028T	7642A	8108G	8701G	8860G	9540C	9950C	10398G	10400T	10873C	11719A	11969A	12705T	14766T	14783C	15043A	15301A	15326G
M11+200	16182M	16183M	16223T	16519Y	73G	200G	215G	263G	315.1c	318C	326G	489C	750G	1095C	1438G	2706G	4769G	6531T	7028T	7642A	8108G	8701G	8860G	9540C	9950C	10398G	10400T	10873C	11719A	11969A	12705T	14766T	14783C	15043A	15301A	15326G
M11a'b	16182M	16183M	16223T	16519Y	73G	200G	215G	263G	315.1c	318C	326G	489C	750G	1095C	1438G	2706G	4769G	6531T	7028T	7642A	8108G	8701G	8860G	9540C	9950C	10398G	10400T	10873C	11719A	11969A	12705T	13074G	14766T	14783C	15043A	15301A	15326G
M11a	16182M	16183M	16223T	16519Y	73G	198Y	200G	215G	263G	315.1c	318C	326G	489C	750G	1095C	1438G	2706G	4769G	6531T	7028T	7642A	8108G	8701G	8860G	9540C	9950C	10398G	10400T	10873C	11719A	11969A	12705T	13074G	14340T	14766T	14783C	15043A	15301A	15326G
M11a1	16182M	16183M	16223T	16519Y	73G	198Y	200G	215G	263G	315.1c	318C	326G	489C	750G	1095C	1438G	2706G	4769G	6531T	6632C	7028T	7642A	8108G	8701G	8860G	9540C	9950C	10398G	10400T	10873C	11719A	11969A	12705T	13074G	14340T	14766T	14783C	15043A	15301A	15326G
M11a2	16173T	16182M	16183M	16223T	16519Y	73G	146C	198Y	200G	215G	263G	315.1c	318C	326G	489C	750G	1095C	1438G	2706G	4769G	6531T	7028T	7642A	8108G	8701G	8860G	9540C	9950C	10398G	10400T	10873C	11719A	11969A	12705T	13074G	14340T	14766T	14783C	15043A	15301A	15326G
M11b	16182M	16183M	16223T	16519Y	73G	200G	215G	263G	315.1c	318C	326G	489C	750G	1095C	1438G	2706G	4769G	6531T	7028T	7642A	8108G	8701G	8860G	9540C	9950C	10398G	10400T	10873C	11719A	11969A	12705T	13074G	13890T	14766T	14783C	15043A	15301A	15326G
M11b1	16182M	16183M	16223T	16519Y	73G	200G	215G	263G	315.1c	318C	326G	489C	750G	1095C	1438G	2706G	4769G	6531T	7028T	7642A	8108G	8701G	8860G	9540C	9950C	10398G	10400T	10873C	11719A	11969A	12705T	13074G	13890T	14766T	14783C	14790G	15043A	15301A	15326G
M11b1a	16182M	16183M	16223T	16519Y	73G	146C	200G	215G	263G	315.1c	318C	326G	489C	750G	1095C	1438G	2706G	4769G	6531T	7028T	7642A	8108G	8701G	8860G	9540C	9950C	10398G	10400T	10685A	10873C	11719A	11969A	12705T	13074G	13890T	14766T	14783C	14790G	15043A	15301A	15326G
M11b1a1	16182M	16183M	16223T	16497G	16519Y	73G	146C	215G	263G	315.1c	318C	326G	489C	750G	1095C	1438G	2706G	4769G	6531T	7028T	7642A	8108G	8701G	8860G	9540C	9950C	10398G	10400T	10685A	10873C	11719A	11969A	12705T	13074G	13890T	13928T	14766T	14783C	14790G	15043A	15301A	15326G
M11b2	16182M	16183M	16223T	16519Y	73G	200G	215G	263G	315.1c	318C	326G	459.1C	489C	750G	1095C	1438G	2706G	4769G	5192G	6531T	7028T	7642A	8108G	8701G	8860G	9540C	9950C	10398G	10400T	10873C	11719A	11969A	12705T	13074G	13890T	14766T	14783C	15043A	15301A	15326G
M11d	16182M	16183M	16223T	16295T	16519Y	73G	200G	215G	263G	315.1c	318C	326G	471C	489C	750G	1095C	1438G	2706G	3523G	4769G	6383A	6531T	7028T	7642A	8108G	8701G	8860G	9540C	9950C	10398G	10400T	10873C	11350G	11719A	11969A	12705T	14766T	14783C	15043A	15301A	15326G
M11c	16169T	16182M	16183M	16223T	16519Y	73G	215G	263G	315.1c	318C	326G	489C	750G	1095C	1289A	1438G	2706G	4769G	6531T	7028T	7642A	8108G	8701G	8860G	9540C	9950C	10398G	10400T	10873C	11719A	11969A	12705T	14502C	14766T	14783C	15043A	15301A	15326G
M12'G	16182M	16183M	16223T	16519Y	73G	263G	315.1c	489C	750G	1438G	2706G	4769G	7028T	8701G	8860G	9540C	10398G	10400T	10873C	11719A	12705T	14569A	14766T	14783C	15043A	15301A	15326G
M12	16182M	16183M	16223T	16234T	16290T	16519Y	73G	263G	315.1c	489C	750G	1438G	2706G	4170T	4769G	5580C	7028T	8701G	8860G	9540C	10398G	10400T	10873C	11719A	12030G	12372A	12705T	14569A	14727C	14766T	14783C	15010G	15043A	15301A	15326G
M12a	16182M	16183M	16223T	16234T	16290T	16519Y	73G	263G	315.1c	318C	489C	750G	1438G	2706G	4170T	4769G	5580C	7028T	8701G	8860G	9540C	10398G	10400T	10873C	11719A	12030G	12358G	12372A	12705T	14569A	14727C	14766T	14783C	15010G	15043A	15301A	15326G
M12a1	16182M	16183M	16223T	16234T	16290T	16519Y	73G	125C	127C	128T	263G	315.1c	318C	489C	750G	1438G	2706G	4170T	4769G	5580C	7028T	8701G	8860G	9540C	10398G	10400T	10873C	11719A	12030G	12358G	12372A	12705T	14569A	14727C	14766T	14783C	15010G	15043A	15301A	15326G
M12a1a	16182M	16183M	16223T	16234T	16290T	16519Y	73G	125C	127C	128T	263G	315.1c	318C	489C	750G	1438G	2706G	4170T	4769G	5580C	7028T	8701G	8860G	9540C	10398G	10400T	10873C	11719A	12030G	12358G	12372A	12705T	14569A	14727C	14766T	14783C	15010G	15043A	15301A	15326G	15463G	15651T
M12a1a1	16182M	16183M	16223T	16234T	16290T	16362C	16519Y	73G	125C	127C	128T	263G	315.1c	318C	489C	513A	750G	1438G	2706G	4048R	4170T	4769G	5580C	7028T	8701G	8860G	9490T	9540C	10398G	10400T	10873C	11719A	12030G	12358G	12372A	12705T	14569A	14727C	14766T	14783C	15010G	15043A	15301A	15326G	15463G	15651T
M12a1a2	16093C	16182M	16183M	16223T	16290T	16519Y	73G	125C	127C	128T	150T	263G	315.1c	318C	489C	750G	1438G	2706G	4170T	4769G	5580C	7028T	8005C	8701G	8860G	9540C	10398G	10400T	10873C	11719A	12030G	12358G	12372A	12705T	14569A	14693G	14727C	14766T	14783C	15010G	15043A	15301A	15326G	15463G	15651T
M12a1b	16172C	16182M	16183M	16223T	16234T	16290T	16519Y	73G	125C	127C	128T	263G	315.1c	489C	750G	1438G	2706G	4170T	4769G	5492C	5580C	7028T	8701G	8860G	9540C	10398G	10400T	10873C	11353C	11719A	12030G	12358G	12372A	12705T	14569A	14727C	14766T	14783C	15010G	15043A	15301A	15326G
M12a2	16182M	16183M	16223T	16234T	16261T	16290T	16519Y	73G	263G	315.1c	318C	463T	489C	573.1C	750G	1438G	2706G	4170T	4769G	5580C	7028T	8701G	8860G	9540C	10398G	10400T	10873C	11719A	12030G	12358G	12372A	12705T	14569A	14727C	14766T	14783C	15010G	15043A	15301A	15326G
M12b	16129A	16172C	16182M	16183M	16223T	16234T	16290T	16519Y	73G	263G	315.1c	489C	750G	1438G	2706G	4170T	4769G	5580C	7028T	8701G	8860G	9540C	10398G	10400T	10873C	11359G	11719A	12030G	12372A	12705T	14569A	14727C	14766T	14783C	15010G	15043A	15301A	15326G
M12b1	16129A	16172C	16182M	16183M	16223T	16234T	16290T	16519Y	73G	263G	315.1c	489C	750G	1438G	2706G	4170T	4769G	5580C	7028T	8701G	8860G	9540C	10398G	10400T	10873C	11359G	11719A	12030G	12372A	12705T	14569A	14727C	14766T	14783C	14788C	15010G	15043A	15301A	15326G
M12b1a	16129A	16172C	16182M	16183M	16223T	16234T	16290T	16519Y	73G	263G	315.1c	489C	750G	1331G	1438G	2706G	4170T	4769G	5580C	7028T	8701G	8860G	9540C	10398G	10400T	10873C	11359G	11719A	12030G	12372A	12705T	14569A	14727C	14766T	14783C	14788C	15010G	15043A	15236G	15301A	15326G	15951G
M12b1a1	16129A	16172C	16182M	16183M	16223T	16234T	16290T	16519Y	73G	263G	315.1c	489C	750G	1331G	1438G	2706G	4170T	4769G	5580C	7028T	7080C	8701G	8860G	9540C	10398G	10400T	10873C	11359G	11719A	12030G	12372A	12705T	13708A	14569A	14727C	14766T	14783C	14788C	15010G	15043A	15236G	15301A	15326G	15951G
M12b1a2	16129A	16172C	16182M	16183M	16223T	16234T	16290T	16319A	16519Y	73G	263G	315.1c	489C	750G	1331G	1438G	2706G	4170T	4769G	5580C	7028T	8701G	8860G	9540C	10398G	10400T	10873C	11260C	11359G	11719A	12030G	12372A	12705T	14569A	14727C	14766T	14783C	14788C	15010G	15043A	15236G	15301A	15326G	15951G
M12b1a2a	16129A	16172C	16182M	16183M	16223T	16234T	16290T	16319A	16519Y	73G	263G	315.1c	489C	750G	1438G	2706G	4170T	4769G	5580C	7028T	8701G	8749C	8860G	9540C	10398G	10400T	10873C	11260C	11359G	11719A	12030G	12372A	12705T	14569A	14727C	14766T	14783C	14788C	15010G	15043A	15236G	15301A	15326G	15951G
M12b1a2b	16129A	16172C	16182M	16183M	16223T	16234T	16260T	16290T	16319A	16519Y	73G	263G	315.1c	489C	750G	1331G	1438G	2706G	4170T	4769G	5580C	7028T	8701G	8860G	9540C	10398G	10400T	10873C	11260C	11359G	11719A	12030G	12372A	12705T	14569A	14727C	14766T	14783C	14788C	15010G	15043A	15236G	15301A	15326G	15951G
M12b1b	16108T	16129A	16172C	16182M	16183M	16223T	16234T	16290T	16519Y	73G	185A	189G	263G	315.1c	489C	750G	1438G	2706G	3897T	4170T	4769G	5336T	5580C	7028T	8701G	8860G	9540C	10398G	10400T	10873C	11359G	11719A	12030G	12372A	12705T	14569A	14727C	14766T	14783C	14788C	14869A	15010G	15043A	15301A	15326G
M12b2	16129A	16172C	16182M	16183M	16223T	16290T	16305G	16519Y	73G	152C	263G	315.1c	489C	750G	1438G	2706G	4170T	4769G	5580C	7028T	7337A	8701G	8860G	9540C	10398G	10400T	10873C	11359G	11719A	12030G	12372A	12705T	14569A	14727C	14766T	14783C	15010G	15043A	15301A	15326G	15884T
M12b2a	16129A	16172C	16182M	16183M	16223T	16290T	16305G	16311C	16519Y	73G	151T	152C	263G	315.1c	489C	750G	1438G	2706G	4170T	4769G	5580C	7028T	7337A	8701G	8860G	9540C	9604G	10398G	10400T	10873C	11359G	11719A	12030G	12372A	12705T	14569A	14727C	14766T	14783C	15010G	15043A	15301A	15326G	15884T
G	16182M	16183M	16223T	16362C	16519Y	73G	263G	315.1c	489C	709A	750G	1438G	2706G	4769G	4833G	5108C	7028T	8701G	8860G	9540C	10398G	10400T	10873C	11719A	12705T	14569A	14766T	14783C	15043A	15301A	15326G
G1	16182M	16183M	16223T	16362C	16519Y	73G	263G	315.1c	489C	709A	750G	1438G	2706G	4769G	4833G	5108C	7028T	8200C	8701G	8860G	9540C	10398G	10400T	10873C	11719A	12705T	14569A	14766T	14783C	15043A	15301A	15323A	15326G	15497A
G1a	16182M	16183M	16223T	16362C	16519Y	73G	150T	263G	315.1c	489C	709A	750G	1438G	2706G	4769G	4833G	5108C	7028T	7867T	8200C	8701G	8860G	9540C	10398G	10400T	10873C	11719A	12705T	14569A	14766T	14783C	15043A	15301A	15323A	15326G	15497A
G1a1	16182M	16183M	16223T	16325C	16362C	16519Y	73G	150T	263G	315.1c	489C	709A	750G	1438G	2706G	4769G	4833G	5108C	7028T	7867T	8200C	8701G	8860G	9540C	10398G	10400T	10873C	11719A	12705T	14569A	14766T	14783C	15043A	15301A	15323A	15326G	15497A	15860G
G1a1a	16182M	16183M	16223T	16325C	16362C	16519Y	73G	150T	263G	315.1c	489C	709A	750G	1438G	2706G	4769G	4793G	4833G	5108C	7028T	7867T	8200C	8701G	8860G	9540C	10398G	10400T	10873C	11719A	11914A	12705T	14569A	14766T	14783C	15043A	15301A	15323A	15326G	15497A	15860G
G1a1a1	16182M	16183M	16223T	16325C	16362C	16519Y	73G	150T	263G	315.1c	489C	709A	750G	827G	1438G	2706G	4769G	4793G	4833G	5108C	7028T	7867T	8200C	8701G	8860G	9540C	10398G	10400T	10873C	11719A	11914A	12705T	14569A	14766T	14783C	15043A	15301A	15323A	15326G	15497A	15860G
G1a1a2	16182M	16183M	16223T	16325C	16362C	16519Y	73G	150T	263G	315.1c	489C	709A	750G	1299G	1438G	2706G	4769G	4793G	4833G	5108C	7028T	7867T	8200C	8701G	8860G	9540C	10398G	10400T	10873C	11719A	11914A	12705T	14569A	14766T	14783C	15043A	15301A	15323A	15326G	15497A	15860G
G1a1a3	16182M	16183M	16187T	16223T	16325C	16362C	16519Y	73G	150T	263G	315.1c	489C	709A	750G	1438G	2706G	4769G	4793G	4833G	5108C	5263T	7028T	7867T	8200C	8566G	8701G	8860G	9540C	10398G	10400T	10873C	11719A	11914A	12705T	14569A	14766T	14783C	15043A	15301A	15323A	15326G	15497A	15860G
G1a1a4	16182M	16183M	16223T	16325C	16362C	16519Y	73G	150T	263G	315.1c	489C	709A	750G	1438G	2706G	4769G	4793G	4833G	5108C	6167G	7028T	7867T	8200C	8701G	8860G	9540C	10398G	10400T	10873C	11719A	11914A	12705T	14569A	14766T	14783C	15043A	15301A	15323A	15326G	15497A	15860G
G1a1b	16182M	16183M	16223T	16325C	16362C	16519Y	73G	150T	263G	315.1c	489C	709A	750G	1438G	2706G	4769G	4833G	5108C	7028T	7867T	8200C	8701G	8860G	9540C	10398G	10400T	10873C	11719A	12178T	12705T	14569A	14766T	14783C	15043A	15301A	15323A	15326G	15497A	15860G
G1a2'3	16182M	16183M	16184T	16223T	16362C	16519Y	73G	150T	263G	315.1c	489C	709A	750G	1438G	2706G	4769G	4833G	5108C	7028T	7867T	8200C	8701G	8860G	9540C	10398G	10400T	10873C	11719A	12705T	14569A	14766T	14783C	15043A	15301A	15323A	15326G	15497A
G1a2	16182M	16183M	16184T	16223T	16290T	16362C	16519Y	73G	150T	263G	315.1c	489C	709A	750G	1438G	2706G	4769G	4833G	5108C	7028T	7867T	8200C	8701G	8860G	9540C	10398G	10400T	10873C	11719A	12040G	12705T	14569A	14766T	14783C	15043A	15301A	15323A	15326G	15497A
G1a3	16182M	16183M	16184T	16214T	16223T	16362C	16519Y	73G	263G	315.1c	489C	709A	750G	1438G	2706G	4769G	5108C	7028T	7867T	8200C	8701G	8860G	9540C	10398G	10400T	10873C	11719A	12705T	14569A	14766T	14783C	15043A	15301A	15323A	15326G	15497A
G1b	16093Y	16182M	16183M	16223T	16519Y	73G	207R	263G	315.1c	489C	709A	750G	1438G	2706G	4769G	4833G	5108C	7028T	8200C	8701G	8860G	9540C	10398G	10400T	10873C	11719A	12361G	12705T	12972G	14569A	14766T	14783C	15043A	15301A	15323A	15326G	15497A	16017C
G1b1	16093Y	16182M	16183M	16207G	16223T	16519Y	73G	207R	263G	315.1c	489C	709A	750G	1438G	2706G	4769G	4833G	5108C	7028T	8200C	8701G	8860G	9540C	10398G	10400T	10873C	11719A	12361G	12705T	12972G	14569A	14766T	14783C	15043A	15301A	15323A	15326G	15497A	16017C
G1b+16129	16093Y	16129A	16182M	16183M	16223T	16519Y	73G	207R	263G	315.1c	489C	709A	750G	1438G	2706G	4769G	4833G	5108C	7028T	8200C	8701G	8860G	9540C	10398G	10400T	10873C	11719A	12361G	12705T	12972G	14569A	14766T	14783C	15043A	15301A	15323A	15326G	15497A	16017C
G1b2	16093Y	16129A	16182M	16183M	16223T	16519Y	73G	207R	263G	315.1c	489C	709A	750G	1438G	2706G	4646C	4769G	4833G	5108C	7028T	8200C	8701G	8860G	9540C	10143A	10398G	10400T	10873C	11719A	12361G	12705T	12972G	14569A	14766T	14783C	15043A	15301A	15323A	15326G	15497A	16017C
G1b3	16093Y	16129A	16172C	16182M	16183M	16223T	16265G	16519Y	73G	207R	263G	315.1c	489C	709A	750G	1438G	2706G	4769G	4833G	5108C	7028T	8200C	8701G	8860G	9540C	10398G	10400T	10873C	11719A	12361G	12705T	12972G	14569A	14766T	14783C	15043A	15301A	15323A	15326G	15497A	16017C
G1b4	16093Y	16129A	16182M	16183M	16223T	16519Y	73G	207R	263G	315.1c	489C	709A	750G	1438G	2706G	3456C	4769G	4833G	5108C	7028T	8200C	8701G	8860G	9540C	10398G	10400T	10873C	11719A	12361G	12705T	12972G	14569A	14766T	14783C	15043A	15301A	15323A	15326G	15497A	16017C
G1c	16182M	16183M	16223T	16362C	16519Y	73G	263G	315.1c	489C	593C	709A	750G	1438G	2706G	4769G	4833G	5108C	7028T	8200C	8701G	8860G	9540C	9966A	10398G	10400T	10873C	11719A	12705T	14569A	14766T	14783C	15043A	15301A	15323A	15326G	15497A
G1c1	16182M	16183M	16220G	16223T	16362C	16519Y	73G	263G	315.1c	489C	593C	709A	750G	1438G	2226C	2706G	4769G	4833G	5108C	7028T	8200C	8701G	8860G	9540C	9966A	10398G	10400T	10873C	11719A	12705T	14569A	14766T	14783C	15043A	15301A	15323A	15326G	15497A	15565C
G1c2	16182M	16183M	16223T	16362C	16519Y	73G	263G	315.1c	489C	593C	709A	750G	1438G	2706G	4769G	4833G	4973C	5108C	7028T	8161T	8200C	8701G	8860G	9540C	9966A	10398G	10400T	10873C	11719A	12705T	14569A	14766T	14783C	15043A	15301A	15323A	15326G	15497A
G2	16182M	16183M	16223T	16362C	16519Y	73G	263G	315.1c	489C	709A	750G	1438G	2706G	4769G	4833G	5108C	5601T	7028T	8701G	8860G	9540C	10398G	10400T	10873C	11719A	12705T	13563G	14569A	14766T	14783C	15043A	15301A	15326G
G2a'c	16182M	16183M	16223T	16362C	16519Y	73G	263G	315.1c	489C	709A	750G	1438G	2706G	4769G	4833G	5108C	5601T	7028T	8701G	8860G	9540C	9575A	10398G	10400T	10873C	11719A	12705T	13563G	14569A	14766T	14783C	15043A	15301A	15326G
G2a	16182M	16183M	16223T	16227R	16278T	16362C	16519Y	73G	263G	315.1c	489C	709A	750G	1438G	2706G	4769G	4833G	5108C	5601T	7028T	7600A	8701G	8860G	9377G	9540C	9575A	10398G	10400T	10873C	11719A	12705T	13563G	14569A	14766T	14783C	15043A	15301A	15326G
G2a1	16182M	16183M	16223T	16227R	16278T	16362C	16519Y	73G	263G	315.1c	489C	709A	750G	1438G	2706G	4769G	4833G	5108C	5601T	7028T	7600A	8701G	8860G	9377G	9540C	9575A	10398G	10400T	10873C	11719A	12705T	13563G	14200C	14569A	14766T	14783C	15043A	15301A	15326G
G2a1b	16182M	16183M	16223T	16227R	16278T	16362C	16519Y	73G	146C	207A	263G	315.1c	489C	709A	750G	1438G	2706G	4769G	4833G	5108C	5601T	7028T	7600A	8063C	8701G	8860G	9266A	9377G	9540C	9575A	10398G	10400T	10873C	11719A	12705T	12753G	13563G	14200C	14569A	14766T	14783C	15043A	15301A	15326G	15758G
G2a1+16189	16182M	16183M	16189C	16223T	16227R	16278T	16362C	16519Y	73G	263G	315.1c	489C	709A	750G	1438G	2706G	4769G	4833G	5108C	5601T	7028T	7600A	8701G	8860G	9377G	9540C	9575A	10398G	10400T	10873C	11719A	12705T	13563G	14200C	14569A	14766T	14783C	15043A	15301A	15326G
G2a1+16189+16194	16182M	16183M	16189C	16194G	16223T	16227R	16278T	16362C	16519Y	73G	263G	315.1c	489C	709A	750G	1438G	2706G	4769G	4833G	5108C	5601T	7028T	7600A	8701G	8860G	9377G	9540C	9575A	10398G	10400T	10873C	11719A	12705T	13563G	14200C	14569A	14766T	14783C	15043A	15301A	15326G
G2a1c	16182M	16183M	16189C	16194G	16195C	16223T	16227R	16278T	16362C	16519Y	73G	263G	315.1c	489C	709A	750G	1438G	2706G	4769G	4833G	5108C	5601T	7028T	7600A	8701G	8860G	9377G	9540C	9575A	10398G	10400T	10873C	11719A	12705T	13563G	14200C	14569A	14766T	14783C	15043A	15301A	15326G
G2a1c1	16182M	16183M	16189C	16194C	16195C	16223T	16227R	16278T	16362C	16519Y	73G	263G	315.1c	489C	709A	750G	1438G	2706G	4769G	4833G	5108C	5601T	7028T	7600A	8701G	8860G	9377G	9540C	9575A	10398G	10400T	10873C	11719A	12705T	13563G	14200C	14569A	14766T	14783C	15043A	15301A	15326G
G2a1c2	16182M	16183M	16189C	16194G	16195C	16223T	16227R	16278T	16362C	16519Y	73G	263G	315.1c	489C	709A	750G	1438G	2706G	4769G	4833G	5108C	5601T	7028T	7337A	7600A	8701G	8860G	9377G	9540C	9575A	10398G	10400T	10873C	11719A	12705T	13563G	14200C	14569A	14766T	14783C	15043A	15301A	15326G
G2a1d	16182M	16183M	16189C	16223T	16227R	16278T	16362C	16519Y	73G	260A	263G	315.1c	489C	709A	750G	1438G	2706G	4769G	4833G	5108C	5601T	6737G	7028T	7600A	8701G	8860G	9377G	9540C	9575A	10398G	10400T	10873C	11719A	12311C	12705T	13563G	14200C	14569A	14766T	14783C	15043A	15301A	15326G
G2a1d1	16182M	16183M	16189C	16223T	16227R	16278T	16362C	16519Y	73G	260A	263G	315.1c	489C	709A	750G	1438G	2706G	4505T	4769G	4833G	5108C	5601T	6737G	7028T	7600A	8701G	8860G	9377G	9540C	9575A	10398G	10400T	10873C	11719A	12311C	12705T	13563G	14200C	14281T	14569A	14766T	14783C	15043A	15301A	15326G
G2a1d1a	16182M	16183M	16189C	16223T	16227R	16269R	16278T	16362C	16519Y	73G	260A	263G	315.1c	489C	709A	750G	1438G	2706G	4505T	4769G	4833G	5108C	5601T	6737G	7028T	7600A	8701G	8860G	9165C	9377G	9540C	9575A	10398G	10400T	10873C	11719A	12311C	12705T	13563G	14200C	14281T	14569A	14766T	14783C	15043A	15301A	15326G
G2a1d2	16182M	16183M	16223T	16227R	16278T	16362C	16519Y	73G	260A	263G	315.1c	489C	709A	750G	1438G	2706G	4769G	5108C	5601T	6737G	7028T	7600A	8701G	8748T	8860G	9377G	9540C	9575A	10398G	10400T	10873C	11719A	12311C	12705T	13563G	14200C	14569A	14766T	14783C	15043A	15301A	15326G
G2a1d2a	16182M	16183M	16223T	16227R	16278T	16362C	16519Y	73G	260A	263G	315.1c	489C	709A	750G	1438G	2706G	4769G	5108C	5601T	6737G	7028T	7600A	8108G	8440G	8701G	8748T	8860G	9377G	9540C	9575A	10398G	10400T	10873C	11719A	12311C	12705T	13563G	14200C	14569A	14766T	14783C	15043A	15301A	15326G
G2a1e	16051G	16150T	16182M	16183M	16223T	16227R	16278T	16362C	16519Y	73G	263G	315.1c	489C	709A	750G	1438G	2706G	4769G	4833G	5108C	5601T	7028T	7600A	8701G	8860G	9377G	9540C	9575A	10398G	10400T	10873C	11719A	12705T	13563G	14200C	14569A	14766T	14783C	15043A	15301A	15326G
G2a1f	16114T	16182M	16183M	16223T	16227R	16278T	16362C	16519Y	73G	263G	315.1c	489C	709A	750G	1438G	2706G	4769G	4833G	5108C	5601T	7028T	7600A	8701G	8860G	9377G	9540C	9575A	10398G	10400T	10873C	11719A	12705T	13563G	14200C	14569A	14766T	14783C	15043A	15301A	15326G
G2a1f1	16114T	16182M	16183M	16223T	16227R	16278T	16362C	16519Y	73G	199C	263G	315.1c	489C	709A	750G	1438G	2706G	4769G	4833G	4843T	5108C	5601T	7028T	7600A	8701G	8860G	9377G	9540C	9575A	10248C	10398G	10400T	10873C	11719A	12705T	13563G	14200C	14569A	14766T	14783C	15043A	15301A	15326G
G2a1g	16182M	16183M	16223T	16227R	16278T	16293C	16362C	16519Y	73G	263G	315.1c	318C	489C	709A	750G	1438G	2706G	4769G	4833G	5108C	5601T	7028T	7600A	8701G	8860G	9377G	9540C	9575A	10398G	10400T	10873C	11719A	12705T	13563G	14200C	14569A	14766T	14783C	15043A	15301A	15326G
G2a1h	16182M	16183M	16223T	16227R	16278T	16311C	16362C	16519Y	73G	263G	315.1c	489C	709A	750G	1438G	2706G	3777C	4769G	4833G	5108C	5601T	7028T	7600A	8701G	8860G	9377G	9540C	9575A	10398G	10400T	10873C	11719A	12705T	13194A	13563G	14200C	14569A	14766T	14783C	15043A	15301A	15326G
G2a+152	16182M	16183M	16223T	16227R	16278T	16362C	16519Y	73G	152C	263G	315.1c	489C	709A	750G	1438G	2706G	4769G	4833G	5108C	5601T	7028T	7600A	8701G	8860G	9377G	9540C	9575A	10398G	10400T	10873C	11719A	12705T	13563G	14569A	14766T	14783C	15043A	15301A	15326G
G2a2	16182M	16183M	16223T	16227R	16278T	16362C	16519Y	73G	152C	263G	315.1c	489C	709A	711C	750G	1438G	2706G	4769G	4833G	5108C	5601T	7028T	7600A	8701G	8860G	8943T	9377G	9540C	9575A	10398G	10400T	10873C	11719A	12705T	13563G	14569A	14766T	14783C	15043A	15110A	15301A	15326G
G2a2a	16182M	16183M	16223T	16227R	16278T	16362C	16519Y	73G	152C	207A	263G	315.1c	489C	709A	711C	750G	1438G	2706G	4769G	4833G	5108C	5601T	7028T	7600A	8701G	8860G	8943T	9377G	9540C	9575A	10398G	10400T	10873C	11719A	12705T	13395G	13563G	14569A	14766T	14783C	15043A	15110A	15301A	15326G
G2a3	16182M	16183M	16223T	16227R	16262T	16278T	16294T	16362C	16519Y	73G	152C	185A	263G	315.1c	489C	709A	750G	1438G	2706G	3882A	4769G	4833G	5108C	5601T	7028T	7600A	8701G	8860G	9377G	9540C	9575A	10398G	10400T	10873C	11719A	12705T	13563G	14569A	14766T	14783C	15043A	15301A	15326G
G2a3a	16169T	16182M	16183M	16223T	16227R	16262T	16278T	16294T	16318G	16362C	16519Y	16526A	73G	152C	185A	263G	315.1c	489C	709A	750G	1438G	2706G	3882A	4769G	4833G	5108C	5601T	7028T	7600A	8701G	8860G	9377G	9540C	9575A	10398G	10400T	10873C	11719A	12705T	13563G	14569A	14766T	14783C	15043A	15301A	15326G
G2a4	16182M	16183M	16223T	16227R	16272G	16278T	16319A	16362C	16519Y	73G	152C	263G	315.1c	489C	709A	750G	1438G	2706G	4769G	4833G	5108C	5601T	7028T	7600A	8701G	8860G	9377G	9540C	9575A	10398G	10400T	10873C	11719A	12280G	12705T	13563G	14569A	14766T	14783C	15043A	15301A	15326G
G2a5	16182M	16183M	16223T	16227R	16234T	16278T	16362C	16519Y	73G	152C	263G	315.1c	489C	709A	750G	1438G	2706G	4688C	4769G	4833G	5108C	5601T	7028T	7600A	8701G	8860G	9377G	9540C	9575A	10398G	10400T	10873C	11719A	12192A	12705T	13383T	13563G	14569A	14766T	14783C	14861A	15043A	15301A	15326G	15562G
G2c	16182M	16183M	16223T	16362C	16519Y	73G	152C	195C	263G	315.1c	489C	709A	750G	1438G	2706G	4769G	4833G	5108C	5601T	5782C	7028T	7503del	8701G	8860G	9540C	9575A	10398G	10400T	10873C	11719A	12441C	12705T	13145A	13563G	14569A	14766T	14783C	14839G	15043A	15301A	15326G
G2b	16182M	16183M	16223T	16362C	16519Y	73G	263G	315.1c	489C	709A	750G	1438G	2706G	4769G	4833G	5108C	5601T	7028T	8701G	8860G	8877C	9540C	10398G	10400T	10873C	11719A	12705T	13563G	14569A	14766T	14783C	15043A	15301A	15326G
G2b1	16182M	16183M	16223T	16362C	16519Y	73G	263G	315.1c	489C	709A	750G	1438G	2706G	4769G	4833G	4853A	5108C	5601T	7028T	8701G	8860G	8877C	9540C	10398G	10400T	10873C	11719A	12705T	13563G	14569A	14766T	14783C	15043A	15301A	15326G
G2b1a	16182M	16183M	16223T	16362C	16519Y	73G	263G	315.1c	489C	709A	750G	1438G	2706G	4769G	4833G	4853A	5108C	5601T	7028T	8701G	8860G	8877C	9540C	10398G	10400T	10873C	11151T	11719A	12705T	13563G	14569A	14766T	14783C	15043A	15301A	15326G
G2b1a1	16182M	16183M	16223T	16362C	16519Y	73G	207A	263G	315.1c	489C	709A	750G	1438G	2706G	3398C	4048A	4769G	4833G	4853A	5108C	5601T	7028T	8701G	8860G	8877C	9540C	10398G	10400T	10873C	11151T	11719A	12705T	13191C	13563G	14182C	14569A	14766T	14783C	15043A	15301A	15326G
G2b1a2	16172C	16182M	16183M	16223T	16362C	16519Y	73G	315.1c	489C	709A	750G	1438G	2120R	2706G	3593C	4769G	4833G	4853A	5108C	5601T	7028T	8701G	8860G	8877C	9540C	10398G	10400T	10873C	11151T	11719A	12705T	13563G	14569A	14766T	14783C	15043A	15301A	15326G
G2b1b	16182M	16183M	16223T	16269G	16362C	16519Y	73G	263G	315.1c	489C	709A	750G	1438G	2706G	4769G	4833G	4853A	5108C	5601T	7028T	8701G	8860G	8877C	9540C	9585Y	10398G	10400T	10873C	11719A	12375C	12705T	13563G	14569A	14766T	14783C	15043A	15301A	15326G
G2b2	16182M	16183M	16223T	16362C	16519Y	73G	263G	315.1c	489C	709A	750G	1438G	2706G	4769G	4833G	5108C	5601T	6932G	7028T	8701G	8860G	8877C	9540C	10398G	10400T	10873C	11719A	12705T	13563G	14569A	14766T	14783C	15043A	15301A	15326G
G2b2a	16182M	16183M	16223T	16362C	16519Y	73G	263G	315.1c	489C	709A	750G	1438G	1692G	2706G	4680A	4769G	4833G	5108C	5601T	6932G	7028T	8701G	8860G	8877C	9540C	10398G	10400T	10873C	11719A	12705T	13563G	14569A	14766T	14783C	15043A	15301A	15326G
G2b2b	16182M	16183M	16223T	16260T	16362C	16519Y	73G	263G	315.1c	489C	709A	750G	1438G	2706G	4769G	4833G	5108C	5601T	6932G	7028T	8701G	8860G	8877C	9540C	10398G	10400T	10873C	11719A	12705T	13563G	14569A	14766T	14783C	15043A	15301A	15326G	15930A
G2b2c	16182M	16183G	16223T	16362C	16519Y	73G	263G	315.1c	489C	709A	750G	1438G	2706G	3591A	4769G	4833G	5108C	5601T	6932G	7028T	8701G	8860G	8877C	9540C	10398G	10400T	10873C	11719A	12705T	13563G	14569A	14766T	14783C	15043A	15301A	15326G
G3	16182M	16183M	16223T	16274A	16362C	16519Y	73G	263G	315.1c	489C	709A	750G	1438G	2706G	4769G	4833G	5108C	7028T	8701G	8860G	9540C	10398G	10400T	10873C	11719A	12705T	14569A	14766T	14783C	15043A	15301A	15326G
G3a	16182M	16183M	16223T	16274A	16362C	16519Y	73G	263G	315.1c	489C	709A	750G	1438G	2706G	4769G	4833G	5108C	7028T	8701G	8860G	9540C	10398G	10400T	10873C	11719A	12705T	14569A	14766T	14783C	15043A	15301A	15326G	15746G
G3a1'2	16182M	16183M	16223T	16274A	16362C	16519Y	73G	143A	263G	315.1c	489C	709A	750G	1438G	2706G	4769G	4833G	5108C	7028T	8701G	8860G	9540C	10398G	10400T	10873C	11719A	12705T	14569A	14766T	14783C	15043A	15301A	15326G	15746G
G3a1	16182M	16183M	16215G	16223T	16274A	16519Y	16T	73G	143A	150T	263G	315.1c	489C	709A	750G	1438G	2706G	4769G	4833G	5108C	7028T	8701G	8860G	9540C	10398G	10400T	10873C	11719A	11914A	12705T	14569A	14766T	14783C	15043A	15301A	15326G	15746G
G3a1a	16182M	16183M	16215G	16223T	16274A	16519Y	16T	73G	143A	150T	263G	315.1c	489C	709A	750G	1438G	2706G	4769G	4833G	5108C	7028T	8701G	8860G	8861T	9540C	10398G	10400T	10873C	11719A	11914A	12705T	14569A	14766T	14783C	15043A	15301A	15326G	15746G
G3a2	16182M	16183M	16223T	16274A	16362C	16519Y	73G	143A	263G	315.1c	489C	709A	750G	1438G	2706G	4769G	4833G	5108C	7028T	7621C	8701G	8860G	9540C	10398G	10400T	10873C	11719A	12705T	14569A	14766T	14783C	15043A	15301A	15326G	15746G
G3a2+152	16182M	16183M	16223T	16274A	16362C	16519Y	73G	143A	152C	263G	315.1c	489C	709A	750G	1438G	2706G	4769G	4833G	5108C	7028T	7621C	8701G	8860G	9540C	10398G	10400T	10873C	11719A	12705T	14569A	14766T	14783C	15043A	15301A	15326G	15746G
G3a2a	16182M	16183M	16189C	16223T	16265C	16274A	16362C	16519Y	73G	143A	152C	263G	315.1c	489C	573.1C	709A	750G	1438G	2706G	4769G	4833G	5108C	6086C	6221C	7028T	7621C	8701G	8860G	9540C	10398G	10400T	10873C	11719A	12705T	14569A	14766T	14783C	15043A	15301A	15326G	15746G
G3a3	16182M	16183M	16223T	16274A	16362C	16390A	16519Y	73G	263G	315.1c	489C	709A	750G	1438G	2706G	4769G	4833G	5041Y	5108C	7028T	8701G	8860G	9540C	10398G	10400T	10873C	11719A	12408C	12705T	14569A	14766T	14783C	15043A	15301A	15326G	15746G
G3b	16182M	16183M	16223T	16274A	16362C	16519Y	73G	263G	315.1c	489C	709A	750G	1438G	2706G	4769G	4833G	5108C	7028T	8701G	8860G	9540C	10398G	10400T	10873C	11719A	12705T	13477A	14569A	14605G	14766T	14783C	15043A	15301A	15326G	15927A
G3b1	16182M	16183M	16223T	16274A	16362C	16519Y	73G	195C	263G	315.1c	489C	709A	750G	1438G	2706G	4769G	4833G	5108C	7028T	8701G	8860G	9540C	9599T	10398G	10400T	10873C	11719A	12705T	13477A	14569A	14605G	14766T	14783C	15043A	15301A	15326G	15927A
G3b2	16182M	16183M	16223T	16274A	16362C	16519Y	73G	263G	315.1c	489C	709A	750G	1438G	2706G	4769G	4833G	5108C	6896C	7028T	8701G	8860G	9540C	10398G	10400T	10873C	11719A	12705T	13477A	14569A	14605G	14766T	14783C	15043A	15301A	15326G	15927A
G4	16093Y	16114A	16182M	16183M	16223T	16362C	16519Y	73G	191.1A	194T	263G	315.1c	489C	709A	750G	1438G	2706G	4769G	4833G	5051G	5108C	5460A	6216C	7028T	7521A	7660C	8701G	8860G	9540C	9670G	10398G	10400T	10873C	11383C	11719A	12705T	14569A	14766T	14783C	15043A	15301A	15326G	15940C
M13'46'61	16182M	16183M	16223T	16519Y	73G	152C	263G	315.1c	489C	750G	1438G	2706G	4769G	6253C	7028T	8701G	8860G	9540C	10398G	10400T	10873C	11719A	12705T	14766T	14783C	15043A	15301A	15326G
M13	16182M	16183M	16223T	16519Y	73G	152C	263G	315.1c	489C	750G	1438G	2706G	4769G	6023A	6253C	7028T	8701G	8860G	9540C	10398G	10400T	10873C	11719A	12705T	14766T	14783C	15043A	15301A	15326G
M13a'b	16182M	16183M	16223T	16519Y	73G	152C	263G	315.1c	489C	750G	1438G	2706G	4769G	6023A	6253C	7028T	8701G	8860G	9540C	10398G	10400T	10873C	11719A	12705T	14766T	14783C	15043A	15301A	15326G	15924G
M13a	16145A	16182M	16183M	16188T	16189C	16223T	16519Y	73G	152C	263G	315.1c	489C	750G	1438G	2706G	3644C	4769G	5773A	6023A	6253C	6620C	7028T	8701G	8860G	9540C	10398G	10400T	10411G	10790C	10873C	11719A	12705T	14766T	14783C	15043A	15301A	15326G	15924G
M13a1	16145A	16182M	16183M	16188T	16189C	16223T	16381C	16519Y	73G	152C	263G	315.1c	489C	750G	1438G	2706G	3644C	4769G	5773A	6023A	6253C	6620C	7028T	8701G	8860G	9540C	10398G	10400T	10411G	10790C	10873C	11719A	12705T	13135A	14766T	14783C	15043A	15301A	15326G	15924G
M13a1a	16145A	16182M	16183M	16188T	16189C	16223T	16311C	16381C	16519Y	73G	152C	263G	315.1c	489C	750G	1438G	2706G	3644C	4769G	5773A	6023A	6253C	6620C	7028T	7673G	8701G	8860G	9540C	10398G	10400T	10411G	10790C	10873C	11719A	11959G	12705T	13135A	14766T	14783C	15043A	15301A	15326G	15924G
M13a1b	16145A	16148T	16182M	16183M	16188T	16189C	16223T	16381C	16519Y	73G	152C	263G	315.1c	489C	750G	1438G	2706G	3644C	4769G	5773A	6023A	6253C	6620C	7028T	8701G	8860G	9540C	10398G	10400T	10411G	10790C	10873C	11719A	12705T	13135A	14766T	14783C	15043A	15301A	15326G	15924G
M13a1b1	16145A	16148T	16182M	16183M	16188T	16189C	16223T	16381C	16519Y	73G	152C	263G	315.1c	489C	750G	1438G	2706G	3644C	4769G	5045G	5773A	6023A	6253C	6620C	7028T	8701G	8860G	9540C	10398G	10400T	10411G	10790C	10873C	11719A	12705T	13135A	14766T	14783C	15043A	15301A	15326G	15924G
M13a2	16145A	16168T	16182M	16183M	16188T	16189C	16223T	16257T	16311C	16519Y	73G	152C	263G	315.1c	489C	513A	750G	1438G	2706G	3644C	4769G	5773A	6023A	6253C	6620C	7028T	8405G	8701G	8860G	9540C	10373A	10398G	10400T	10411G	10790C	10873C	11719A	12705T	14766T	14783C	15043A	15301A	15326G	15924G
M13b	16129A	16182M	16183M	16223T	16519Y	73G	263G	315.1c	489C	750G	1438G	2706G	4769G	6023A	6253C	7028T	8701G	8860G	9182A	9540C	10398G	10400T	10873C	11665A	11719A	12705T	14766T	14783C	15043A	15301A	15326G	15468T	15924G	15930A
M13b1	16129A	16182M	16183M	16223T	16263C	16519Y	73G	263G	315.1c	489C	709A	750G	1438G	2706G	4769G	6023A	6253C	7028T	8701G	8860G	9182A	9540C	10172A	10398G	10400T	10873C	11665A	11719A	12705T	14766T	14783C	15043A	15301A	15326G	15468T	15924G	15930A
M13b2	16129A	16172C	16182M	16183M	16195C	16223T	16270T	16519Y	73G	263G	315.1c	489C	750G	1211A	1438G	2706G	4742C	4769G	6023A	6253C	7028T	8701G	8860G	9012G	9182A	9540C	10398G	10400T	10873C	11506C	11665A	11719A	12705T	14766T	14783C	15043A	15301A	15326G	15468T	15930A
M13c	16182M	16183M	16223T	16381C	16390A	16519Y	73G	152C	263G	315.1c	489C	750G	1438G	2706G	3666A	4769G	5910A	6023A	6253C	7028T	8701G	8860G	9540C	10398G	10400T	10873C	11719A	11944C	12705T	14766T	14783C	15043A	15301A	15326G
M13'46'61+16362	16182M	16183M	16223T	16362C	16519Y	73G	152C	263G	315.1c	489C	750G	1438G	2706G	4769G	6253C	7028T	8701G	8860G	9540C	10398G	10400T	10873C	11719A	12705T	14766T	14783C	15043A	15301A	15326G
M46	16182M	16183M	16223T	16362C	16519Y	73G	146C	152C	263G	315.1c	489C	750G	1438G	2706G	3588T	4769G	6253C	7028T	8701G	8860G	9540C	10398G	10400T	10873C	11719A	12705T	14766T	14783C	15043A	15301A	15326G
M46a	16182M	16183M	16223T	16278T	16300G	16343T	16362C	16519Y	73G	146C	152C	263G	315.1c	489C	750G	1393A	1438G	2706G	3588T	4394T	4769G	6032A	6253C	7028T	7828G	8701G	8860G	8886A	9115G	9540C	10130G	10398G	10400T	10873C	11008T	11151T	11719A	12705T	13434G	14766T	14783C	15043A	15301A	15326G
M61	16182M	16183M	16223T	16362C	16381C	16519Y	73G	152C	263G	315.1c	489C	750G	1193C	1342T	1438G	2706G	4769G	6253C	7028T	8269A	8701G	8860G	9540C	10398G	10400T	10873C	11719A	11810T	12705T	12732C	14766T	14783C	15043A	15301A	15326G
M61a	16182M	16183M	16223T	16270T	16362C	16381C	16519Y	73G	152C	263G	315.1c	489C	750G	980C	1193C	1342T	1438G	2706G	3438A	4769G	5582C	6253C	7028T	8269A	8701G	8790A	8860G	9540C	10398G	10400T	10873C	11719A	11810T	12705T	12732C	14766T	14783C	15043A	15301A	15326G
M14	16182M	16183M	16223T	16519Y	73G	234G	263G	315.1c	489C	750G	1438G	2706G	4216C	4769G	6962A	7028T	8701G	8860G	9540C	10398G	10400T	10873C	11719A	12705T	14766T	14783C	15043A	15301A	15326G
M15	16147A	16182M	16183M	16193T	16223T	16249C	16362C	16519Y	64T	73G	183G	263G	315.1c	489C	750G	1438G	2706G	4769G	7028T	8167C	8701G	8860G	9540C	10398G	10400T	10873C	11002G	11629T	11719A	12662G	12705T	13659C	14284T	14766T	14783C	15043A	15301A	15326G	15412C
M17	16182M	16183M	16209C	16223T	16519Y	73G	263G	315.1c	489C	750G	930C	1438G	2706G	4769G	7028T	8701G	8860G	9540C	10398G	10400T	10873C	11719A	12705T	12973T	14766T	14783C	15043A	15301A	15326G
M17a	16129A	16182M	16183M	16209C	16223T	16325C	16519Y	73G	263G	315.1c	489C	750G	862G	930C	1438G	2706G	4769G	7028T	8701G	8860G	9540C	10324C	10398G	10400T	10873C	11016A	11719A	11908G	12705T	12711G	12804C	12973T	14766T	14783C	15043A	15301A	15326G	15530C	15802G
M17c	16182M	16183M	16209C	16223T	16519Y	73G	263G	315.1c	489C	750G	930C	1438G	1598A	2706G	4769G	7028T	8701G	8860G	9540C	10398G	10400T	10873C	11719A	12705T	12973T	14766T	14783C	15043A	15301A	15326G
M17c1	16182M	16183M	16209C	16223T	16304C	16519Y	73G	143A	263G	315.1c	489C	750G	930C	1438G	1598A	2706G	4769G	7028T	8701G	8860G	9540C	10398G	10400T	10873C	11719A	12705T	12973T	14766T	14783C	15043A	15301A	15326G
M17c1a	16182M	16183M	16209C	16223T	16304C	16519Y	73G	143A	263G	315.1c	489C	750G	930C	1438G	1598A	2706G	4769G	7028T	8701G	8860G	9540C	10398G	10400T	10873C	11719A	12705T	12973T	13651G	14766T	14783C	15043A	15301A	15326G
M17c1a1	16182M	16183M	16209C	16223T	16233G	16274A	16304C	16519Y	73G	143A	263G	315.1c	489C	750G	930C	1438G	1598A	2706G	4769G	7028T	8701G	8860G	9540C	10398G	10400T	10873C	11719A	12705T	12973T	13651G	14766T	14783C	15043A	15301A	15326G	15853T
M17c1a1a	16182M	16183M	16209C	16223T	16233G	16274A	16304C	16519Y	73G	143A	263G	315.1c	489C	750G	930C	1438G	1598A	2706G	2833G	4769G	7028T	8701G	8860G	9540C	10398G	10400T	10873C	11719A	12705T	12973T	13651G	14766T	14783C	15043A	15301A	15326G	15853T
M19'53	16182M	16183M	16223T	16519Y	73G	263G	315.1c	489C	750G	1438G	2706G	4769G	7028T	8701G	8860G	9540C	10398G	10400T	10873C	11167G	11719A	12705T	14766T	14783C	15043A	15301A	15326G
M19	16182M	16183M	16223T	16249C	16362C	16519Y	73G	152C	263G	315.1c	489C	527T	750G	1438G	2392C	2706G	3828G	4769G	5046A	5250C	6620C	6896C	7028T	8701G	8860G	9540C	10398G	10400T	10873C	11167G	11719A	12397G	12465T	12705T	14766T	14783C	15043A	15301A	15326G	15935G
M53	16051G	16182M	16183M	16189C	16223T	16316G	16519Y	73G	240G	263G	315.1c	390T	489C	572T	750G	1438G	2706G	4769G	5493C	5821A	7028T	8701G	8860G	9302T	9540C	10398G	10400T	10873C	11167G	11560G	11719A	12705T	14766T	14783C	15043A	15301A	15326G
M53b	16051G	16182M	16183M	16189C	16223T	16316G	16399G	16519Y	73G	240G	263G	315.1c	390T	489C	572T	750G	1438G	1462A	2706G	4769G	5493C	5821A	6815C	7028T	8701G	8860G	9302T	9540C	10398G	10400T	10873C	11023G	11167G	11560G	11719A	12705T	14766T	14783C	15043A	15301A	15326G
M21	16182M	16183M	16223T	16519Y	73G	263G	315.1c	489C	750G	1438G	2706G	4769G	7028T	8701G	8860G	9540C	10398G	10400T	10873C	11482C	11719A	12705T	14766T	14783C	15043A	15301A	15326G
M21a	16129A	16182M	16183M	16223T	16256T	16271C	16362C	16519Y	73G	263G	315.1c	489C	709A	750G	1438G	2706G	3796G	4769G	7028T	8701G	8860G	9540C	10202T	10398G	10400T	10873C	11287C	11482C	11611A	11719A	12705T	14766T	14783C	15043A	15301A	15326G	15924G
M21b	16182M	16183M	16223T	16519Y	73G	263G	315.1c	489C	750G	1438G	2706G	3915A	4769G	5108C	7028T	7861C	8701G	8860G	9540C	10398G	10400T	10873C	11482C	11719A	12705T	14766T	14783C	15043A	15301A	15326G
M21b1	16182M	16183M	16223T	16519Y	73G	263G	315.1c	489C	750G	1438G	2706G	3915A	4769G	5108C	7028T	7861C	8701G	8860G	9116C	9540C	10398G	10400T	10873C	11482C	11719A	12705T	12940A	14766T	14783C	15043A	15301A	15326G
M21b1a	16182M	16183M	16223T	16319R	16519Y	73G	263G	315.1c	489C	750G	1438G	2706G	3915A	4769G	5108C	7028T	7765G	7861C	8701G	8860G	9116C	9540C	10398G	10400T	10873C	11482C	11719A	12705T	12940A	14766T	14783C	15043A	15301A	15326G
M21b+210	16182M	16183M	16223T	16519Y	73G	210G	263G	315.1c	489C	750G	1438G	2706G	3915A	4769G	5108C	7028T	7861C	8701G	8860G	9540C	10398G	10400T	10873C	11482C	11719A	12705T	14766T	14783C	15043A	15301A	15326G
M21b2	16145A	16181G	16182M	16183M	16192Y	16223T	16291Y	16304C	16519Y	73G	210G	263G	315.1c	489C	709A	750G	965c	1438G	1598A	1763G	2080C	2706G	3663G	3819T	3915A	4769G	5108C	6231T	7028T	7861C	8509T	8701G	8860G	9540C	10398G	10400T	10873C	10876R	11482C	11719A	12705T	14766T	14783C	15043A	15236G	15301A	15326G
M22	16182M	16183M	16223T	16519Y	73G	263G	315.1c	489C	710C	750G	1438G	2706G	4639C	4769G	6776C	7028T	8701G	8860G	9540C	10398G	10400T	10873C	11719A	12705T	14766T	14783C	15043A	15301A	15326G
M22a	16182M	16183M	16223T	16290T	16519Y	73G	263G	315.1c	489C	710C	750G	1438G	2706G	4639C	4769G	6071C	6776C	7028T	8701G	8860G	9316C	9540C	10398G	10400T	10873C	11719A	12705T	14766T	14783C	15043A	15301A	15326G
M22b	16182M	16183M	16223T	16519Y	73G	263G	315.1c	489C	710C	750G	1438G	2706G	4639C	4769G	6776C	7028T	8701G	8860G	9540C	10398G	10400T	10873C	11719A	12705T	13681G	14766T	14783C	15043A	15301A	15326G
M23'75	16182M	16183M	16223T	16519Y	73G	263G	315.1c	489C	750G	1438G	2706G	4769G	7028T	8701G	8860G	9540C	10398G	10400T	10873C	11719A	12279G	12705T	14766T	14783C	15043A	15301A	15326G
M23	16182M	16183M	16223T	16263C	16311C	16519Y	73G	152C	195C	204C	263G	315.1c	417A	489C	533G	750G	1438G	4769G	7028T	8188R	8360G	8701G	8860G	9438A	9540C	9545G	10142T	10295G	10398G	10400T	10873C	11569C	11719A	11899C	12279G	12618A	12705T	14766T	14783C	15025T	15043A	15301A	15326G
M75	16068C	16182M	16183M	16189C	16223T	16519Y	73G	146C	150T	263G	315.1c	489C	750G	1438G	2706G	3316A	3453T	4769G	5147A	7028T	7313T	7765G	8701G	8860G	9540C	10398G	10400T	10873C	11719A	12279G	12705T	14110C	14766T	14783C	15043A	15109C	15301A	15326G
M24'41	16182M	16183M	16223T	16519Y	73G	263G	315.1c	489C	750G	1438G	2706G	4769G	7028T	8701G	8860G	9540C	10398G	10400T	10873C	11719A	12705T	14766T	14783C	15043A	15301A	15326G	15601C
M24	16182M	16183M	16223T	16519Y	73G	146C	195C	263G	315.1c	489C	750G	951R	1438G	2706G	4769G	5773A	7028T	8701G	8860G	9540C	10398G	10400T	10873C	11719A	12705T	13359A	14766T	14783C	15043A	15301A	15326G	15601C
M24a	16182M	16183M	16223T	16311C	16519Y	73G	146C	152C	195C	263G	315.1c	489C	750G	951R	1438G	2706G	4769G	5773A	7028T	7040C	8701G	8860G	9540C	10398G	10400T	10873C	11719A	12705T	13359A	14766T	14783C	15043A	15301A	15326G	15601C
M24b	16086C	16182M	16183M	16223T	16519Y	73G	146C	195C	263G	315.1c	489C	750G	951R	1438G	2140A	2706G	4769G	5773A	7028T	8701G	8860G	9540C	10101C	10398G	10400T	10873C	11719A	12651A	12705T	13359A	13812C	14766T	14783C	15043A	15301A	15326G	15601C
M41	16182M	16183M	16223T	16327T	16330C	16519Y	73G	263G	315.1c	375T	489C	750G	870T	1438G	2706G	4769G	6297C	7028T	8701G	8860G	9540C	10398G	10400T	10873C	11719A	12398T	12469G	12705T	13656C	14766T	14783C	15043A	15301A	15326G	15601C
M41a	16182M	16183M	16189C	16223T	16327T	16330C	16519Y	73G	263G	315.1c	375T	489C	750G	870T	1438G	2706G	4769G	6297C	7028T	8701G	8860G	9540C	10398G	10400T	10873C	11719A	12398T	12469G	12705T	13656C	14766T	14783C	15043A	15301A	15326G	15601C
M41a1	16182M	16183M	16189C	16223T	16327T	16330C	16519Y	16545C	73G	113T	195C	263G	315.1c	375T	489C	750G	870T	1438G	2706G	4769G	6297C	7028T	8701G	8860G	9540C	10398G	10400T	10873C	11719A	12398T	12469G	12705T	13656C	14766T	14783C	15043A	15301A	15326G	15601C
M41b	16182M	16183M	16223T	16327T	16330C	16519Y	73G	263G	315.1c	375T	489C	750G	870T	1438G	2706G	4769G	6297C	7028T	8701G	8860G	9540C	10398G	10400T	10873C	11719A	12398T	12469G	12705T	13656C	14766T	14783C	15043A	15301A	15326G	15442G	15601C
M41c	16182M	16183M	16223T	16327T	16330C	16519Y	73G	263G	315.1c	375T	489C	750G	870T	1438G	2706G	4769G	6297C	7028T	8701G	8860G	9540C	10325A	10398G	10400T	10873C	11719A	12398T	12469G	12705T	13113G	13656C	14766T	14783C	15043A	15301A	15326G	15601C
M25	16093Y	16129A	16182M	16183M	16189C	16290A	16368C	16374M	16519Y	73G	150T	263G	315.1c	316A	489C	750G	869T	1406C	1438G	2706G	3511G	4769G	7028T	7954C	8701G	8776T	8860G	9540C	10398G	10400T	10873C	11719A	11734G	12705T	13144T	13350G	13708A	14766T	14783C	15043A	15301A	15326G
M26	16182M	16183M	16214A	16223T	16256T	16278T	16519Y	73G	152C	263G	315.1c	489C	750G	1438G	2706G	4769G	5656G	7028T	8701G	8860G	9540C	9899C	10398G	10400T	10873C	11428T	11521G	11719A	12190G	12705T	13708A	13932T	14218C	14311C	14766T	14783C	15043A	15109C	15263T	15301A	15326G
M27	16182M	16183M	16223T	16519Y	73G	263G	315.1c	489C	750G	1438G	2706G	4769G	5375T	7028T	8701G	8860G	9201T	9540C	10398G	10400T	10873C	11719A	12358G	12705T	14766T	14783C	15043A	15301A	15326G
M27a	16048A	16077T	16172C	16182M	16183M	16223T	16311C	16320T	16519Y	73G	195C	234G	263G	315.1c	489C	537T	739T	750G	1438G	2404C	2706G	4769G	5375T	7028T	8406T	8701G	8860G	9201T	9540C	10042G	10398G	10400T	10873C	11020G	11554G	11719A	12358G	12705T	14766T	14783C	15043A	15301A	15326G	15451T
M27a1	16048A	16077T	16172C	16182M	16183M	16223T	16311C	16320T	16519Y	73G	195C	228A	234G	263G	315.1c	489C	537T	739T	750G	1438G	2404C	2706G	4769G	5375T	5585A	7028T	7337A	8406T	8701G	8860G	9201T	9540C	10042G	10398G	10400T	10873C	11020G	11554G	11719A	12358G	12705T	14766T	14783C	15043A	15301A	15326G	15451T
M27a1a	16048A	16077T	16136C	16172C	16182M	16183M	16223T	16311C	16320T	16519Y	73G	150T	195C	204C	228A	234G	263G	315.1c	489C	537T	739T	750G	1438G	2404C	2706G	4769G	5375T	5585A	7028T	7337A	8406T	8701G	8860G	9201T	9389G	9540C	10042G	10398G	10400T	10873C	11020G	11554G	11719A	12358G	12705T	14766T	14783C	15043A	15301A
M27a1a1	16048A	16077T	16136C	16172C	16182M	16183M	16189C	16223T	16311C	16320T	16519Y	73G	150T	195C	204C	228A	234G	263G	315.1c	489C	537T	739T	750G	980C	1438G	2404C	2706G	4769G	5177A	5375T	5585A	7028T	7337A	8406T	8701G	8860G	9201T	9389G	9540C	10042G	10398G	10400T	10873C	11020G	11554G	11719A	12358G	12705T	14766T
M27a1a2	16048A	16077T	16136C	16172C	16182M	16183M	16223T	16311C	16320T	16519Y	73G	150T	195C	204C	228A	234G	263G	315.1c	489C	537T	739T	750G	1438G	2404C	2706G	4769G	5375T	5585A	7028T	7337A	8406T	8701G	8839A	8860G	9201T	9389G	9540C	10042G	10398G	10400T	10873C	11020G	11554G	11719A	12358G	12705T	14766T	14783C	15043A
M27a1b	16048A	16077T	16172C	16182M	16183M	16223T	16311C	16519Y	73G	195C	228A	234G	263G	315.1c	489C	537T	739T	750G	1438G	2404C	2706G	4769G	5375T	5585A	7028T	7337A	8406T	8701G	8860G	9201T	9540C	10042G	10398G	10400T	10873C	11020G	11554G	11719A	12358G	12705T	14766T	14783C	15043A	15301A	15326G	15451T
M27a2	16048A	16077T	16172C	16182M	16183M	16223T	16311C	16320T	16519Y	73G	189G	195C	234G	263G	315.1c	489C	537T	739T	750G	1438G	2404C	2706G	4769G	4924A	5375T	7028T	8406T	8701G	8860G	9181G	9201T	9540C	10042G	10398G	10400T	10807G	10873C	11020G	11554G	11719A	12358G	12705T	13434G	13934T	14766T	14783C	15043A	15193G	15301A
M27a2a	16048A	16077T	16172C	16182M	16183M	16223T	16311C	16320T	16519Y	73G	189G	195C	234G	263G	315.1c	489C	537T	709R	739T	750G	1438G	2404C	2706G	4769G	4924A	5375T	7028T	8406T	8701G	8860G	9181G	9201T	9540C	10042G	10398G	10400T	10807G	10873C	11020G	11554G	11719A	12358G	12414C	12705T	13434G	13934T	14766T	14783C	15043A
M27a2b	16048A	16077T	16172C	16182M	16183M	16223T	16311C	16320T	16519Y	73G	189R	195C	234G	263G	315.1c	489C	537T	739T	750G	1438G	2404C	2706G	4769G	4924A	5375T	7028T	8406T	8701G	8860G	9181G	9201T	9540C	10042G	10398G	10400T	10807G	10873C	11020G	11554G	11719A	12358G	12705T	13145A	13434G	13934T	14766T	14783C	15043A	15193G
M27a3	16048A	16077T	16172C	16182M	16183M	16223T	16264T	16311C	16320T	16519Y	73G	195C	234G	263G	315.1c	489C	537T	739T	750G	1438G	2404C	2706G	4212G	4769G	5375T	7028T	8406T	8701G	8857A	8860G	9201T	9540C	10042G	10398G	10400T	10873C	11020G	11554G	11719A	12358G	12705T	13830C	14766T	14783C	15043A	15301A	15326G	15451T
M27b	16182M	16183M	16209C	16223T	16299G	16390A	16519Y	73G	152C	263G	315.1c	489C	656C	750G	1438G	1719A	2315G	2706G	3204T	3591A	3693A	4342G	4769G	5375T	5892C	7028T	8701G	8860G	9201T	9540C	10166C	10398G	10400T	10493C	10873C	11719A	12358G	12705T	14137T	14370G	14766T	14783C	15043A	15301A	15326G
M27b1	16145A	16182M	16183M	16209C	16299G	16390A	16519Y	64T	73G	152C	199C	236C	263G	315.1c	489C	656C	750G	1438G	1598A	1719A	2315G	2706G	3204T	3591A	3693A	4342G	4769G	4775G	5375T	5788C	5892C	7028T	8701G	8860G	9201T	9540C	10166C	10398G	10400T	10493C	10873C	11719A	12358G	12705T	14137T	14370G	14674C	14766T	14783C
M27b2	16086C	16182M	16183M	16209C	16223T	16299G	16390A	16519Y	73G	152C	263G	315.1c	489C	656C	750G	1438G	1719A	2315G	2416C	2706G	3204T	3591A	3693A	3768G	4342G	4769G	5375T	5892C	7028T	8701G	8860G	9201T	9540C	10166C	10398G	10400T	10493C	10873C	11719A	12358G	12705T	14137T	14370G	14766T	14783C	15043A	15301A	15326G
M27b2a	16086C	16182M	16183M	16209C	16223T	16299G	16390A	16519Y	73G	152C	263G	315.1c	489C	656C	750G	1053G	1438G	1719A	2315G	2416C	2706G	3204T	3591A	3693A	3768G	4342G	4769G	5375T	5892C	7028T	8701G	8860G	9201T	9540C	10166C	10398G	10400T	10493C	10873C	11719A	12358G	12705T	14137T	14370G	14766T	14783C	15043A	15301A	15326G
M27b2a1	16086C	16104T	16182M	16183M	16209C	16223T	16299G	16390A	16519Y	73G	152C	263G	315.1c	489C	656C	750G	1053G	1438G	1719A	2315G	2416C	2706G	3204T	3591A	3693A	3768G	4342G	4769G	5375T	5892C	7028T	8701G	8860G	9201T	9540C	10166C	10398G	10400T	10493C	10873C	11719A	12358G	12705T	14137T	14370G	14766T	14783C	15043A	15172A
M27b2b	16086C	16182M	16183M	16209C	16223T	16299G	16390A	16519Y	73G	152C	263G	315.1c	489C	656C	750G	1438G	1719A	2315G	2416C	2706G	3204T	3591A	3693A	3768G	4342G	4769G	5375T	5892C	7028T	8603C	8701G	8860G	9201T	9540C	10166C	10398G	10400T	10493C	10873C	11719A	12358G	12705T	14137T	14370G	14766T	14783C	15043A	15301A	15326G
M27b2b1	16086C	16182M	16183M	16209C	16223T	16299G	16390A	16519Y	73G	152C	263G	315.1c	489C	656C	750G	1438G	1719A	2315G	2416C	2706G	3204T	3591A	3693A	3768G	4198T	4342G	4769G	5375T	5892C	7028T	8603C	8701G	8860G	9201T	9540C	10166C	10398G	10400T	10493C	10873C	11719A	12358G	12705T	14137T	14370G	14766T	14783C	15043A	15301A
M27b2c	16086C	16182M	16183M	16209C	16223T	16299G	16390A	16519Y	73G	152C	263G	315.1c	489C	656C	750G	1438G	1719A	1780C	2315G	2416C	2706G	3204T	3591A	3693A	3768G	4342G	4769G	5375T	5892C	7028T	8701G	8860G	9201T	9540C	10166C	10398G	10400T	10493C	10873C	11719A	12358G	12705T	14137T	14370G	14766T	14783C	15043A	15301A	15326G
M27c	16182M	16183M	16223T	16301T	16304C	16519Y	73G	146C	151Y	186Y	204Y	263G	315.1c	489C	750G	1438G	1692G	2706G	3397G	4769G	5375T	7028T	8503C	8701G	8860G	9033G	9127G	9201T	9540C	10398G	10400T	10873C	11719A	11959G	12358G	12370T	12705T	14766T	14783C	14870G	15043A	15301A	15326G
M28	16148T	16182M	16183M	16223T	16362C	16468C	16519Y	73G	152C	195C	263G	315.1c	489C	750G	1438G	1719A	2706G	4769G	6281G	6374C	7028T	8701G	8860G	9540C	10245C	10398G	10400T	10873C	11719A	12705T	14766T	14783C	15043A	15067C	15301A	15326G
M28a	16086C	16129A	16148T	16182M	16183M	16223T	16362C	16468C	16519Y	73G	152C	195C	263G	315.1c	489C	750G	1438G	1598A	1719A	2706G	4769G	6281G	6374C	7028T	8701G	8860G	9540C	10245C	10398G	10400T	10658G	10873C	11719A	12705T	14766T	14783C	15043A	15067C	15301A	15326G
M28a1	16086C	16129A	16148T	16182M	16183M	16223T	16362C	16468C	16519Y	73G	152C	195C	263G	315.1c	489C	750G	1438G	1598A	1719A	2706G	4769G	6281G	6374C	6962A	7028T	8701G	8860G	9540C	10245C	10398G	10400T	10658G	10873C	11719A	12705T	14766T	14783C	15043A	15067C	15301A	15326G
M28a+204	16086C	16129A	16148T	16182M	16183M	16223T	16362C	16468C	16519Y	73G	152C	195C	204C	263G	315.1c	489C	750G	1438G	1598A	1719A	2706G	4769G	6281G	6374C	7028T	8701G	8860G	9540C	10245C	10398G	10400T	10658G	10873C	11719A	12705T	14766T	14783C	15043A	15067C	15301A	15326G
M28a2	16051G	16086C	16129A	16148T	16182M	16183M	16223T	16362C	16468C	16519Y	73G	152C	195C	204C	207A	263G	315.1c	431A	489C	750G	1438G	1598A	1719A	2706G	4769G	6281G	6374C	7028T	8701G	8860G	9540C	10245C	10398G	10400T	10658G	10873C	11084G	11719A	12705T	14766T	14783C	15043A	15067C	15301A	15326G
M28a2a	16051G	16086C	16129A	16148T	16182M	16183M	16223T	16362C	16468C	16519Y	73G	152C	195C	198T	204C	207A	263G	315.1c	431A	489C	750G	1438G	1598A	1719A	2706G	4135Y	4769G	6281G	6374C	7028T	8701G	8860G	9540C	9590G	10245C	10398G	10400T	10658G	10873C	11084G	11719A	12705T	13803G	14766T	14783C	15043A	15067C	15301A	15326G
M28a3	16086C	16129A	16148T	16182M	16183M	16223T	16261T	16362C	16468C	16519Y	73G	152C	195C	204C	263G	315.1c	489C	750G	1438G	1598A	1719A	2706G	4769G	5063C	6278Y	6281G	6374C	7028T	7145T	7873Y	8701G	8860G	9540C	10245C	10398G	10400T	10658G	10691T	10873C	11719A	12705T	14766T	14783C	15043A	15067C	15301A	15326G
M28a4	16129A	16148T	16182M	16183M	16223T	16362C	16468C	16519Y	73G	151T	152C	195C	199C	204C	263G	315.1c	489C	750G	1438G	1598A	1719A	2706G	4769G	6281G	6374C	7028T	8701G	8860G	9540C	10245C	10398G	10400T	10658G	10873C	11719A	12705T	14766T	14783C	15043A	15067C	15301A	15326G	15363G
M28a5	16086C	16129A	16148T	16182M	16183M	16223T	16362C	16429T	16468C	16519Y	73G	152C	195C	263G	315.1c	489C	750G	1185T	1438G	1598A	1719A	2706G	4769G	6281G	6374C	7028T	8701G	8860G	9540C	10245C	10398G	10400T	10658G	10873C	11719A	12705T	14766T	14783C	15043A	15067C	15301A	15326G
M28a5a	16086C	16129A	16148T	16182M	16183M	16223T	16362C	16429T	16468C	16519Y	73G	152C	195C	263G	315.1c	489C	750G	1185T	1438G	1598A	1719A	2706G	4769G	5249C	6281G	6374C	7028T	8701G	8860G	9540C	9663A	10245C	10398G	10400T	10658G	10873C	11719A	12705T	14766T	14783C	15043A	15067C	15301A	15326G
M28a5b	16086C	16129A	16148T	16182M	16183M	16223T	16362C	16429T	16468C	16519Y	73G	152C	195C	234G	263G	315.1c	489C	750G	1185T	1438G	1598A	1719A	2706G	3651G	4769G	6281G	6374C	7028T	8701G	8860G	9540C	10245C	10398G	10400T	10658G	10873C	11719A	12705T	14766T	14783C	15043A	15067C	15301A	15326G
M28a6	16086C	16129A	16148T	16182M	16183M	16223T	16362C	16468C	16519Y	73G	152C	195C	263G	315.1c	489C	750G	789C	1438G	1598A	1719A	2706G	4310G	4769G	6275G	6281G	6374C	7028T	8701G	8860G	9540C	10245C	10398G	10400T	10658G	10873C	11719A	12705T	14766T	14783C	15043A	15067C	15301A	15326G	15481A
M28a6a	16086C	16129A	16148T	16182M	16183M	16223T	16362C	16468C	16519Y	73G	152C	195C	263G	315.1c	489C	750G	789C	1438G	1598A	1719A	2706G	4167T	4310G	4769G	6257A	6275G	6281G	6374C	7028T	7424G	8701G	8860G	9540C	10245C	10398G	10400T	10658G	10873C	11719A	12705T	13386C	14766T	14783C	15043A	15067C	15301A	15326G	15481A
M28a7	16086C	16129A	16148T	16182M	16183M	16223T	16320T	16362C	16468C	16519Y	73G	152C	195C	263G	315.1c	489C	750G	1438G	1598A	1719A	2706G	4769G	6281G	6374C	7028T	8701G	8860G	9540C	10245C	10398G	10400T	10658G	10873C	11719A	12705T	14766T	14783C	15043A	15067C	15301A	15326G
M28a7a	16086C	16129A	16148T	16182M	16183M	16223T	16320T	16362C	16468C	16519Y	73G	152C	195C	263G	315.1c	489C	750G	1438G	1598A	1719A	2706G	4769G	6281G	6374C	7028T	8701G	8756C	8860G	9540C	10245C	10398G	10400T	10658G	10873C	11719A	12705T	13246C	14122G	14766T	14783C	15043A	15067C	15301A	15326G
M28a7b	16086C	16129A	16148T	16182M	16183M	16223T	16320T	16362C	16468C	16471A	16506Y	16519Y	73G	152C	195C	263G	315.1c	489C	750G	1438G	1598A	1719A	2706G	3565G	4769G	6281G	6374C	7028T	8093C	8701G	8860G	9540C	10245C	10398G	10400T	10658G	10873C	11719A	12705T	14766T	14783C	15043A	15067C	15301A	15326G
M28b	16148T	16182M	16183M	16223T	16318T	16362C	16468C	16519Y	73G	94A	152C	195C	204C	263G	315.1c	489C	750G	1438G	1719A	2706G	4769G	6281G	6374C	7028T	8701G	8860G	9540C	10245C	10398G	10400T	10873C	11719A	12172G	12705T	14766T	14783C	15043A	15067C	15301A	15326G
M28b1	16148T	16182M	16183M	16223T	16291T	16318T	16362C	16468C	16519Y	73G	94A	152C	195C	204C	263G	315.1c	489C	750G	1438G	1719A	2135G	2706G	4769G	5951G	6281G	6374C	7028T	8701G	8860G	9540C	10245C	10398G	10400T	10873C	11719A	12172G	12373G	12507G	12705T	13754T	14766T	14783C	15043A	15067C	15301A	15326G
M29'Q	16182M	16183M	16223T	16519Y	73G	263G	315.1c	489C	750G	1438G	2706G	4769G	7028T	8701G	8860G	9540C	10398G	10400T	10873C	11719A	12705T	13500C	14766T	14783C	15043A	15301A	15326G
M29	16182M	16183M	16189C	16223T	16519Y	73G	151T	152C	211G	263G	315.1c	464G	489C	513A	750G	1048T	1438G	1598A	2706G	4230T	4769G	7028T	7711C	8701G	8860G	9540C	10398G	10400T	10873C	11719A	12705T	13065T	13500C	14766T	14783C	15043A	15301A	15326G
M29a	16182M	16183M	16189C	16223T	16311C	16519Y	73G	151T	152C	211G	263G	310C	315.1c	464G	489C	513A	750G	1048T	1438G	1598A	2706G	4050T	4230T	4769G	5263T	7028T	7711C	8701G	8860G	9540C	9852G	10398G	10400T	10873C	11719A	12127A	12366G	12705T	13065T	13452T	13500C	14766T	14783C	15043A	15301A	15326G
M29b	16182M	16183M	16189C	16223T	16294T	16519Y	73G	151T	152C	211G	263G	315.1c	464G	489C	513A	750G	1048T	1438G	1598A	2706G	4230T	4769G	7028T	7711C	8701G	8860G	9540C	10398G	10400T	10873C	11719A	12705T	13065T	13500C	14766T	14783C	15043A	15301A	15326G
M29b1	16104T	16182M	16183M	16189C	16223T	16294T	16519Y	73G	151T	152C	200R	211G	263G	315.1c	464G	489C	513A	750G	1048T	1438G	1598A	2706G	4230T	4769G	7028T	7711C	8701G	8860G	9540C	10398G	10400T	10873C	11719A	12705T	13065T	13500C	14766T	14783C	15043A	15301A	15326G
Q	16129A	16182M	16183M	16223T	16241G	16311C	16519Y	73G	263G	315.1c	489C	750G	1438G	2706G	4117C	4769G	5843G	7028T	8701G	8790A	8860G	9540C	10398G	10400T	10873C	11719A	12705T	12940A	13500C	14766T	14783C	15043A	15301A	15326G
Q1'2	16129A	16182M	16183M	16223T	16241G	16311C	16519Y	73G	263G	315.1c	489C	750G	1438G	2706G	4117C	4769G	5460A	5843G	7028T	8701G	8790A	8860G	9540C	10398G	10400T	10873C	11719A	12705T	12940A	13500C	14766T	14783C	15043A	15301A	15326G
Q1	16129A	16144C	16148T	16182M	16183M	16223T	16241G	16265C	16311C	16343G	16519Y	73G	89C	92A	146C	263G	315.1c	489C	750G	1438G	2706G	4117C	4769G	5460A	5843G	7028T	8701G	8790A	8860G	8964T	9540C	10398G	10400T	10873C	11719A	12705T	12940A	13500C	14025C	14766T	14783C	15043A	15301A	15326G
Q1+@16223	16129A	16144C	16148T	16182M	16183M	16241G	16265C	16311C	16343G	16519Y	73G	89C	92A	146C	263G	315.1c	489C	750G	1438G	2706G	4117C	4769G	5460A	5843G	7028T	8701G	8790A	8860G	8964T	9540C	10398G	10400T	10873C	11719A	12705T	12940A	13500C	14025C	14766T	14783C	15043A	15301A	15326G
Q1a	16129A	16144C	16148T	16182M	16183M	16241G	16265C	16311C	16343G	16519Y	73G	89C	92A	146C	263G	315.1c	489C	750G	1438G	2706G	4117C	4769G	5460A	5843G	7028T	7681T	8701G	8790A	8860G	8964T	9540C	10398G	10400T	10873C	11719A	12705T	12940A	13500C	14025C	14766T	14783C	15043A	15301A	15326G
Q1a1	16129A	16144C	16148T	16182M	16183M	16241G	16265C	16311C	16343G	16519Y	73G	89C	92A	146C	208C	263G	315.1c	489C	750G	1438G	2706G	4117C	4769G	5460A	5843G	7028T	7681T	8701G	8790A	8860G	8964T	9540C	10398G	10400T	10873C	11719A	12705T	12940A	13500C	14025C	14766T	14783C	15043A	15301A	15326G
Q1a1a	16129A	16144C	16148T	16182M	16183M	16222T	16241G	16265C	16311C	16343G	16519Y	73G	89C	92A	146C	208C	263G	315.1c	489C	750G	1438G	2706G	4117C	4769G	5460A	5843G	7028T	7681T	8701G	8790A	8860G	8964T	9266A	9540C	10398G	10400T	10873C	11719A	12705T	12940A	13500C	14025C	14766T	14783C	15043A	15301A	15326G
Q1b	16129A	16144C	16148T	16182M	16183M	16265C	16311C	16343G	16519Y	73G	89C	146C	207A	263G	315.1c	489C	750G	1375T	1438G	2706G	4117C	4769G	5460A	5843G	7028T	7993C	8701G	8790A	8860G	8964T	9540C	10256C	10398G	10400T	10873C	11314G	11719A	12705T	12940A	13500C	14025C	14766T	14783C	15043A	15301A	15326G
Q1c	16129A	16144C	16148T	16182M	16183M	16241G	16265C	16311C	16343G	16519Y	73G	89C	92A	146C	263G	315.1c	489C	750G	1391C	1438G	2706G	4117C	4769G	5460A	5843G	6221C	7028T	8701G	8790A	8860G	8964T	9540C	10398G	10400T	10873C	11719A	12705T	12940A	13368A	13500C	14025C	14766T	14783C	15043A	15301A	15326G
Q1c1	16129A	16144C	16148T	16182M	16183M	16241G	16265C	16311C	16343G	16519Y	73G	89C	92A	146C	263G	315.1c	489C	750G	1391C	1438G	2706G	4117C	4707T	4769G	5460A	5843G	6221C	7028T	8701G	8790A	8860G	8964T	9540C	10398G	10400T	10873C	11719A	12705T	12940A	13368A	13500C	14025C	14404T	14766T	14783C	15043A	15301A	15326G
Q1c1a	16129A	16144C	16148T	16182M	16183M	16241G	16265C	16311C	16343G	16488T	16519Y	73G	89C	92A	146C	263G	315.1c	489C	750G	1391C	1438G	2706G	4117C	4707T	4769G	5460A	5843G	6221C	7028T	7388R	8701G	8790A	8860G	8964T	9540C	10398G	10400T	10801A	10873C	11719A	12705T	12940A	13368A	13500C	14025C	14404T	14766T	14783C	15043A
Q1c2	16129A	16144C	16148T	16182M	16183M	16241G	16265C	16311C	16343G	16519Y	73G	89C	92A	146C	263G	315.1c	489C	750G	1391C	1438G	2706G	4117C	4769G	5460A	5843G	6221C	7028T	8701G	8790A	8860G	8964T	9540C	10398G	10400T	10873C	10914A	11719A	12705T	12940A	13368A	13500C	14025C	14766T	14783C	15043A	15115C	15301A	15326G
Q1c2a	16129A	16144C	16148T	16182M	16183M	16241G	16265C	16311C	16343G	16519Y	73G	89C	92A	146C	235G	263G	315.1c	489C	750G	1391C	1438G	1692G	2706G	4117C	4769G	5460A	5843G	6221C	7028T	8701G	8790A	8860G	8964T	9540C	10398G	10400T	10873C	10914A	11719A	12705T	12940A	13368A	13500C	14025C	14766T	14783C	15043A	15115C	15301A
Q1d	16129A	16144C	16148T	16182M	16183M	16223T	16241G	16265C	16311C	16343G	16519Y	73G	89C	92A	146C	263G	315.1c	489C	750G	1438G	2706G	4117C	4769G	5460A	5843G	7028T	8701G	8790A	8860G	8964T	9111C	9540C	10398G	10400T	10873C	11719A	12705T	12940A	13500C	14025C	14766T	14783C	15043A	15301A	15326G
Q1e	16129A	16144C	16148T	16182M	16183M	16223T	16241G	16265C	16311C	16343G	16519Y	73G	89C	92A	146C	263G	315.1c	489C	750G	1438G	2359T	2706G	4117C	4769G	5460A	5843G	7028T	8701G	8790A	8860G	8964T	9540C	10398G	10400T	10873C	11719A	11902A	12358G	12705T	12940A	13500C	14025C	14766T	14783C	15043A	15301A	15326G
Q1e1	16129A	16144C	16148T	16182M	16183M	16223T	16241G	16265C	16311C	16343G	16519Y	73G	89C	92A	146C	263G	315.1c	489C	750G	1438G	2359T	2706G	4117C	4769G	5414G	5460A	5843G	7028T	8701G	8790A	8860G	8964T	9540C	10398G	10400T	10873C	11719A	11902A	12358G	12705T	12940A	13500C	14025C	14766T	14783C	15043A	15301A	15326G
Q1e1a	16129A	16144C	16148T	16176T	16182M	16183M	16223T	16241G	16265C	16311C	16343G	16519Y	73G	89C	92A	146C	263G	315.1c	489C	750G	1438G	2359T	2706G	4117C	4769G	5414G	5460A	5843G	7028T	8701G	8790A	8860G	8964T	9540C	10398G	10400T	10873C	10924T	11719A	11902A	12358G	12705T	12940A	13500C	14025C	14766T	14783C	15043A	15110A
Q1e1a1	16129A	16144C	16148T	16176T	16182M	16183M	16223T	16241G	16265C	16311C	16343G	16519Y	73G	89C	92A	146C	263G	315.1c	489C	750G	1438G	2359T	2706G	4117C	4769G	5414G	5460A	5843G	6164T	7028T	8701G	8790A	8860G	8964T	9540C	10398G	10400T	10873C	10924T	11719A	11902A	12358G	12705T	12940A	13500C	14025C	14766T	14783C	15043A
Q1e1b	16129A	16144C	16148T	16182M	16183M	16223T	16241G	16264T	16265C	16311C	16343G	16519Y	73G	89C	92A	146C	263G	315.1c	489C	750G	1438G	2359T	2706G	4117C	4769G	5414G	5460A	5843G	7028T	8701G	8790A	8860G	8964T	9540C	10398G	10400T	10873C	11719A	11902A	12358G	12705T	12940A	13500C	14025C	14766T	14783C	15043A	15301A	15326G
Q1e1b1	16129A	16144C	16148T	16182M	16183M	16223T	16241G	16264T	16265C	16311C	16343G	16519Y	73G	89C	92A	146C	263G	315.1c	489C	750G	1438G	2359T	2706G	4117C	4769G	5414G	5460A	5843G	7028T	7816T	8701G	8790A	8860G	8964T	9540C	10398G	10400T	10873C	11719A	11902A	12358G	12705T	12940A	13500C	14025C	14766T	14783C	15043A	15301A
Q1e1c	16129A	16144C	16148T	16182M	16183M	16223T	16241G	16265C	16311C	16343G	16519Y	73G	89C	92A	146C	263G	315.1c	489C	750G	827G	1438G	2359T	2706G	4117C	4769G	5414G	5460A	5843G	7028T	8440G	8701G	8790A	8860G	8964T	9540C	10398G	10400T	10873C	11719A	11902A	11914A	12358G	12705T	12940A	13500C	14025C	14766T	14783C	15043A
Q1f	16129A	16144C	16148T	16182M	16183M	16223T	16241G	16265C	16311C	16343G	16519Y	73G	89C	92A	146C	263G	315.1c	489C	750G	1438G	2706G	4117C	4769G	5460A	5843G	7028T	8701G	8790A	8860G	8964T	9540C	10398G	10400T	10873C	11719A	11884G	12705T	12940A	13500C	14025C	14766T	14783C	15043A	15301A	15326G
Q1f1	16129A	16144C	16148T	16182M	16183M	16223T	16241G	16265C	16311C	16343G	16519Y	16526A	73G	89C	92A	146C	263G	315.1c	489C	750G	1407A	1438G	2706G	3834A	4117C	4769G	4913C	5460A	5843G	7028T	8701G	8790A	8860G	8964T	9101C	9540C	10398G	10400T	10873C	11719A	11884G	12705T	12940A	13047G	13500C	14025C	14766T	14783C	14798C
Q1f2	16129A	16144C	16148T	16169Y	16182M	16183M	16189Y	16223T	16241G	16265C	16311C	16343G	16519Y	73G	89C	92A	146C	263G	315.1c	489C	750G	1438G	2706G	4025T	4117C	4769G	5460A	5843G	7028T	8701G	8790A	8860G	8964T	9037G	9540C	10172A	10398G	10400T	10873C	11719A	11884G	12705T	12940A	13500C	14025C	14766T	14783C	15043A	15301A
Q2	16066G	16129A	16182M	16183M	16223T	16241G	16519Y	73G	228T	263G	315.1c	489C	750G	1438G	2706G	4117C	4769G	5460A	5843G	7028T	8701G	8790A	8860G	9540C	10398G	10400T	10873C	11061T	11719A	12705T	12940A	13500C	14766T	14783C	15043A	15301A	15326G
Q2a	16066G	16129A	16182M	16183M	16223T	16241G	16519Y	73G	195C	228T	263G	315.1c	489C	750G	1438G	2706G	4117C	4769G	5460A	5557C	5843G	7028T	8701G	8790A	8860G	9540C	10214T	10283G	10398G	10400T	10873C	11061T	11719A	12705T	12940A	13500C	14766T	14783C	15043A	15301A	15326G	15519C
Q2a1	16066G	16129A	16182M	16183M	16223T	16241G	16355T	16519Y	73G	195C	228T	263G	315.1c	489C	750G	1438G	2706G	4117C	4769G	5460A	5557C	5843G	7028T	8701G	8790A	8860G	9377G	9540C	10214T	10283G	10398G	10400T	10873C	11061T	11719A	12705T	12940A	12957C	13500C	14766T	14783C	15043A	15301A	15326G	15519C	15712G
Q2a2	16066G	16129A	16182M	16183M	16223T	16241G	16519Y	73G	195C	228T	263G	315.1c	489C	750G	1438G	2706G	4117C	4310G	4769G	5460A	5557C	5843G	7028T	8701G	8790A	8860G	9540C	10214T	10283G	10398G	10400T	10873C	11061T	11719A	12705T	12940A	13500C	14766T	14783C	15043A	15301A	15326G	15519C	15930A
[truncated: 4,949 more rows]
[truncated: 57 more columns]

## Sheet: Table S3
Table S3. Revised Phylotree (build 17) subclade motifs
subclade	missing mutations	additional mutations
L0a1a+200*		1053T 8302G 8896A
L0a1a2*1	236C	16362C 514T
L0a1a2*2		3116T 9218G 12732C
[truncated: 963 more rows]

## Sheet: Table S4
Table S4. List of revised Phylotree (build 17) subclade representatives
[truncated: 967 more rows]
